# Supplementary material for: A higher‐yield hybrid rice is achieved by assimilating a dominant heterotic gene in inbred parental lines
Source: Plant Biotechnol J. 2024 Mar 7;22(6):1669–80. doi: 10.1111/pbi.14295 (PMC11123404; doi:10.1111/pbi.14295)
Supplement: Supplementary file 1 — Dataset S1 The haplotype of OsMADS1 in hybrid rice. [file PBI-22-1669-s001.xlsx]

## Sheet: Sheet1
SI Dataset 1. The haplotype of OsMADS1 in hybrid rice
No.	Hybrid rice varieties	Parents of hybrid rice	Region	Breeding periods	Haplotype of OsMADS1
1	Teyou108	longtefuA-R108	South China	2001-2010	ref/ref
2	Jinyou601	jin23A-R601	South China	2001-2010	ref/ref
3	Hongyou619	hongA-R619	South China	2001-2010	ref/ref
4	Liangyou4826（xiannong22hao）	2148S-Q026	Middle and lower reaches of the Yangtze river	2001-2010	ref/ref
5	Ⅱyou508	Ⅱ32A-suhui2058	Middle and lower reaches of the Yangtze river	2001-2010	ref/ref
6	Xinqiang8hao	xinqiang03S-R18	Middle and lower reaches of the Yangtze river	2001-2010	hetero
7	Xieyou29	xieqingzaoA-hui29	Middle and lower reaches of the Yangtze river	2001-2010	ref/ref
8	Jinfeng8hao	T98A-C29	Middle and lower reaches of the Yangtze river	2001-2010	ref/ref
9	JinyouRyuan5	jin23A-Ryuan5	Middle and lower reaches of the Yangtze river	2001-2010	ref/ref
10	Wandao79	Ｘ0 7Ｓ-zihui 10 0	Middle and lower reaches of the Yangtze river	1976-2000	ref/ref
11	Wandao199	2301S-3401	Middle and lower reaches of the Yangtze river	2001-2010	ref/ref
12	Wandao88	9201A-R－18	Middle and lower reaches of the Yangtze river	2001-2010	ref/ref
13	Ⅱyou3216	Ⅱ32A-R3216	Middle and lower reaches of the Yangtze river	2001-2010	ref/ref
14	Huayou16	YhuanongA-hui16	South China	2001-2010	ref/ref
15	Ⅱyou48	Ⅱ32A-CDR048	Middle and lower reaches of the Yangtze river	2001-2010	ref/ref
16	Ziliangyou2hao	zi5S-CHR01	Middle and lower reaches of the Yangtze river	2001-2010	hetero
17	Anliangyou821	xinanS-YR821	Middle and lower reaches of the Yangtze river	2001-2010	ref/ref
18	Guangliangyou4hao	guangxuanS-guanghui499	Middle and lower reaches of the Yangtze river	2001-2010	alt/alt
19	Fenghuayou3hao	baifengA-NHR8	Middle and lower reaches of the Yangtze river	2001-2010	ref/ref
20	nonghuayou5365	jin23A-Y565	Middle and lower reaches of the Yangtze river	2001-2010	ref/ref
21	yueyou206	yuetaiA-D206	Middle and lower reaches of the Yangtze river	2001-2010	ref/ref
22	efuliangyouF8	fueS1-ganxiang1hao	Middle and lower reaches of the Yangtze river	2001-2010	ref/ref
23	jiuliangyouF6	1290S-F6-7-4	Middle and lower reaches of the Yangtze river	1976-2000	ref/ref
24	jiuliangyoufeng	1290S-youfengdao	Middle and lower reaches of the Yangtze river	1976-2000	ref/ref
25	zhong9you115	zhong9A-hui115	South China	2001-2010	ref/ref
26	liuliangyou3327	6442S-R3327	Middle and lower reaches of the Yangtze river	1976-2000	ref/ref
27	jiangsiyou992	G4A-99257	Middle and lower reaches of the Yangtze river	2001-2010	ref/ref
28	jiangza1hao	xiang2A-xianhui207	Middle and lower reaches of the Yangtze river	2001-2010	ref/ref
29	jiangsiyou207	G4A-R207	Middle and lower reaches of the Yangtze river	2001-2010	ref/ref
30	Tyou968	T98A-R968	Middle and lower reaches of the Yangtze river	2001-2010	ref/ref
31	jinyou968	jin23A-R968	Middle and lower reaches of the Yangtze river	2001-2010	ref/ref
32	xinyougan16hao	xinluA-minghui63	Middle and lower reaches of the Yangtze river	1976-2000	ref/ref
33	shanyougan24hao	zhenshan97A-9901	Middle and lower reaches of the Yangtze river	1976-2000	ref/ref
34	xiangfengyou402	xiangfeng70A-R402	Middle and lower reaches of the Yangtze river	2001-2010	..
35	yueyou286	yue4A-jinhui286	Middle and lower reaches of the Yangtze river	2001-2010	ref/ref
36	shenyou9734	shen97A-R2134	South China	2001-2010	ref/ref
37	deyou1254	de5A-R1254	Middle and lower reaches of the Yangtze river	2001-2010	ref/ref
38	jinyou90	jin23A-R90	Middle and lower reaches of the Yangtze river	2001-2010	ref/ref
39	jingfuyou299	jingfu2A-gui99	Middle and lower reaches of the Yangtze river	2001-2010	ref/ref
40	eKyou21	K17eA-jinguhui21hao	Middle and lower reaches of the Yangtze river	2001-2010	ref/ref
41	tianliangyou227	tianfengS2-R227	Middle and lower reaches of the Yangtze river	2001-2010	ref/ref
42	jinyouL2	jin23A-RL2	Middle and lower reaches of the Yangtze river	2001-2010	ref/ref
43	teyou1138	longtefuA-R1138	Middle and lower reaches of the Yangtze river	2001-2010	ref/ref
44	liangyou18	guangzhan63S-fenghui18	NA	NA	ref/ref
45	jingliangyou10hao	jing118S-R10	Middle and lower reaches of the Yangtze river	2001-2010	hetero
46	chuyou1588	jingchu15A-R788	Middle and lower reaches of the Yangtze river	2001-2010	ref/ref
47	boyou679	boA-ce679	South China	2001-2010	ref/ref
48	xinfengyou121	xinfengA-R121	Middle and lower reaches of the Yangtze river	2001-2010	ref/ref
49	yiliangyou88	yi1S-yiR88	Middle and lower reaches of the Yangtze river	2001-2010	ref/ref
50	ziyou218	zixing05A-zhonghui218	Middle and lower reaches of the Yangtze river	2001-2010	ref/ref
51	zhongyouzhou481	zhong9A-zhouhui481	Middle and lower reaches of the Yangtze river	2001-2010	ref/ref
52	jinyou418	jin23A-zhouhui418	Middle and lower reaches of the Yangtze river	2001-2010	ref/ref
53	jiayou1332	jiaA-R1332	Middle and lower reaches of the Yangtze river	2001-2010	ref/ref
54	tianyou1251	tianfengA-R1251	Middle and lower reaches of the Yangtze river	2001-2010	ref/ref
55	tianfengyouT025	tianfengA-changhuiT025	Middle and lower reaches of the Yangtze river	2001-2010	ref/ref
56	wufengyouT025	wufengA-changhuiT025	Middle and lower reaches of the Yangtze river	2001-2010	ref/ref
57	jinyou992	jin23A-R992	Middle and lower reaches of the Yangtze river	2001-2010	ref/ref
58	youⅠ679	youⅠA-ce679	South China	2001-2010	ref/ref
59	Ⅱyou7599	Ⅱ32A-JR7599	Middle and lower reaches of the Yangtze river	2001-2010	ref/ref
60	xinrongyou023	xinrongA-R023	Middle and lower reaches of the Yangtze river	2001-2010	ref/ref
61	xinrongyou2067	xinrongA-R2067	Middle and lower reaches of the Yangtze river	2001-2010	ref/ref
62	zhongyou616	zhong9A-xianhui616	Middle and lower reaches of the Yangtze river	2001-2010	ref/ref
63	xinrongyou254	xinrongA-R254	Middle and lower reaches of the Yangtze river	2001-2010	ref/ref
64	youⅠ156	youⅠA-R156	Middle and lower reaches of the Yangtze river	2001-2010	ref/ref
65	jinyou476	jin23A-xianhui476	Middle and lower reaches of the Yangtze river	2001-2010	ref/ref
66	weiyou1hao	V20A-xianhui1hao	Middle and lower reaches of the Yangtze river	2001-2010	ref/ref
67	tianfengyou19	tianfengA-ganhui19	Middle and lower reaches of the Yangtze river	2001-2010	ref/ref
68	rongyou9hao	rongfengA-R9	Middle and lower reaches of the Yangtze river	2001-2010	ref/ref
69	boyou680	boA-ce680	South China	2001-2010	ref/ref
70	feiyou137	feigaiA-R137	Middle and lower reaches of the Yangtze river	2001-2010	ref/ref
71	Kyou877	K18A-minghui77	Southwest China	1976-2000	ref/ref
72	lvxiang313	lvxiang1378A-luhui7313	Southwest China	2001-2010	..
73	Ⅱyou318	Ⅱ32A-fuhui318	Middle and lower reaches of the Yangtze river	2001-2010	ref/ref
74	jinyou844	jin23A-R844	Middle and lower reaches of the Yangtze river	2001-2010	ref/ref
75	jinyou556	jin23A-R556	Middle and lower reaches of the Yangtze river	2001-2010	ref/ref
76	zhunliangyou893	zhunS-R893	Middle and lower reaches of the Yangtze river	2001-2010	ref/ref
77	zhong2you308	zhong2A-zhonghui308	Middle and lower reaches of the Yangtze river	2001-2010	ref/ref
78	jinyou188	jin23A-lehui188	Middle and lower reaches of the Yangtze river	2001-2010	ref/ref
79	efufengyou11	fueS1-9311	Middle and lower reaches of the Yangtze river	2001-2010	ref/ref
80	youⅠ686	youⅠA-R686	South China	2001-2010	ref/ref
81	xiannong22hao	zhong9A-xianhui268	Middle and lower reaches of the Yangtze river	2001-2010	ref/ref
82	jinyou77	jin23A-minghui77	South China	1976-2000	ref/ref
83	Ⅱyou906	Ⅱ32A-ronghui906	Southwest China	1976-2000	ref/ref
84	minxianfu3008	Ⅱ32A-jiahui978	Middle and lower reaches of the Yangtze river	2001-2010	ref/ref
85	nongping302	yuxiangA-R164	Middle and lower reaches of the Yangtze river	2001-2010	ref/ref
86	zhuliangyou99	zhu1S-E599	Middle and lower reaches of the Yangtze river	2001-2010	ref/ref
87	jinyou898	jin23A-R898	Middle and lower reaches of the Yangtze river	2001-2010	ref/ref
88	jinyou706	jin23A-R706	Middle and lower reaches of the Yangtze river	2001-2010	ref/ref
89	jinyou299	jin23A-xianghui299	Middle and lower reaches of the Yangtze river	2001-2010	ref/ref
90	Ⅱyoufu819	Ⅱ32A-fu819	Middle and lower reaches of the Yangtze river	1976-2000	ref/ref
91	longyou268	longA-cenhui268	South China	2001-2010	ref/ref
92	Kyou818	K17A-R818	Middle and lower reaches of the Yangtze river	1976-2000	ref/ref
93	xieyou332	xieqingzaoA-yanghui332	Middle and lower reaches of the Yangtze river	1976-2000	ref/ref
94	xieyou336	xieqingzaoA-yanghui336	Middle and lower reaches of the Yangtze river	1976-2000	ref/ref
95	yangxianyou26（tianheyou3hao）	xieqingzaoA-yanghui26	Middle and lower reaches of the Yangtze river	2001-2010	ref/ref
96	yangxianyou418	yangxian2A-yanghui418	Middle and lower reaches of the Yangtze river	2001-2010	ref/ref
97	Kyou619	K17A-huifu619mingyu	Middle and lower reaches of the Yangtze river	1976-2000	ref/ref
98	Kyou117	K17A-wenhui117	Middle and lower reaches of the Yangtze river	1976-2000	ref/ref
99	xinyou365	xinluA-wenhui365	Middle and lower reaches of the Yangtze river	1976-2000	ref/ref
100	Ⅱyou845	Ⅱ32A-wenhui845	Middle and lower reaches of the Yangtze river	2001-2010	ref/ref
101	jingengyou28（jingengyou28）	jin1007A-jinhui28	Middle and lower reaches of the Yangtze river	2001-2010	ref/ref
102	teyou86	longtefuA-minghui86	South China	1976-2000	ref/ref
103	jingengyou68（jingengyou68）	jin1007A-jinhui68	North China	2001-2010	ref/ref
104	zhonggengyou1hao	6A-jinhui1hao	North China	2001-2010	ref/ref
105	jingengyou116	6A-R116	North China	2001-2010	ref/ref
106	jingengyou180	5A-R180	North China	2001-2010	ref/ref
107	gengyun2hao	gengxiangA-genghui2hao	North China	2001-2010	ref/ref
108	jinxieyou988	xieqingzaoA-R988	North China	2001-2010	..
109	huayou42	YhuanongA-G42	South China	2001-2010	ref/ref
110	shanyou3550	zhenshan97A-R3550	South China	1976-2000	ref/ref
111	youyou122（youⅠ122）	youⅠA-guanghui122	South China	1976-2000	ref/ref
112	youyou128	youⅠA-guanghui128	South China	1976-2000	ref/ref
113	hongtaiyou996	luohong3A-RT996	South China	2001-2010	ref/ref
114	zhongyou679	zhong9A-ce679	South China	2001-2010	ref/ref
115	boyou998	boA-guanghui998	South China	1976-2000	ref/ref
116	boyou368	boA-guanghui368	South China	2001-2010	ref/ref
117	tianyou290（tianfengyou290）	tianfengA-guanghui290	South China	2001-2010	ref/ref
118	Ⅱyou368	Ⅱ32A-guanghui368	South China	2001-2010	ref/ref
119	wuyou308	wufengA-guanghui308	Middle and lower reaches of the Yangtze river	2001-2010	ref/ref
120	tianyou390	tianfengA-guanghui390	South China	2001-2010	ref/ref
121	tianyou450	tianfengA-guanghui450	South China	2001-2010	ref/ref
122	tianyou55	tianfengA-guanghui55	South China	2001-2010	ref/ref
123	tianyou806（tianyou804）	tianfengA-guanghui806	South China	2001-2010	ref/ref
124	tianfengyou880	tianfengA-guanghui880	South China	2001-2010	ref/ref
125	boIIIyouhuangzhan	boIIIA-huangzhan	NA	2001-2010	..
126	boyouzaote	boA-zaote	South China	2001-2010	ref/ref
127	teyou524	longtefuA-R524	South China	1976-2000	ref/ref
128	boyou691	boA-R691	South China	2001-2010	ref/ref
129	huayou153	YhuanongA-R153	South China	2001-2010	ref/ref
130	wufengyou316	wufengA-shanhui316	South China	2001-2010	ref/ref
131	boⅡyou15	boⅡA-HR15	South China	1976-2000	ref/ref
132	shuangyou8802	shuangqingA-HR8802	South China	2001-2010	hetero
133	wanjinyou133（wanjinyou133）	wanjinA-HR133	South China	2001-2010	ref/ref
134	huayou229	huanongA-R229	South China	1976-2000	ref/ref
135	peiza268	peiai64S-R268	South China	1976-2000	ref/ref
136	xianyou95	xianA-R95	South China	1976-2000	ref/ref
137	zhongyou229	zhongA-R229	South China	1976-2000	ref/ref
138	tianyou312	tianfengA-guanghui312	South China	2001-2010	ref/ref
139	yueza763	GD7S-W763	South China	2001-2010	ref/ref
140	tianyou688	tianfengA-guanghui688	South China	2001-2010	ref/ref
141	tianyou578	tianfengA-guanghui578	South China	2001-2010	ref/ref
142	jindaoyou122	jindao13A-guanghui122	South China	2001-2010	ref/ref
143	wanjinyou322	wanjinA-HR322	South China	2001-2010	ref/ref
144	wanjinyou2008	wanjinA-honghui2008	South China	2001-2010	ref/ref
145	wufengyou2168	wufengA-guanghui2168	South China	2001-2010	ref/ref
146	rongyou390	rongfengA-guanghui390	South China	2001-2010	ref/ref
147	tianyou3550	tianA-3550	South China	2001-2010	ref/ref
148	Ⅱyou8220	Ⅱ32A-zheda8220	Middle and lower reaches of the Yangtze river	1976-2000	ref/ref
149	peiliangyou2859	peiai64S-JG2859	Middle and lower reaches of the Yangtze river	2001-2010	ref/ref
150	xieyou982	xieqingzaoA-hui982	Middle and lower reaches of the Yangtze river	1976-2000	ref/ref
151	jinyou987	jin23A-hui987	Middle and lower reaches of the Yangtze river	2001-2010	ref/ref
152	xieyou7954	xieqingzaoA-zhehui7954	Middle and lower reaches of the Yangtze river	1976-2000	ref/ref
153	Ⅱyou7954	Ⅱ32A-zhehui7954	Middle and lower reaches of the Yangtze river	1976-2000	ref/ref
154	zhongyou208	zhong9A-N5	Middle and lower reaches of the Yangtze river	2001-2010	ref/ref
155	peizajinkangmin	peiai64S-jinkangmin	South China	2001-2010	ref/ref
156	qianyou1hao	qianjiang1haoA-zhehui7954	Middle and lower reaches of the Yangtze river	2001-2010	ref/ref
157	xieyou315	xieqingzaoA-zhehuiM15	Middle and lower reaches of the Yangtze river	2001-2010	ref/ref
158	xieyou5968	xieqingzaoA-t5968	Middle and lower reaches of the Yangtze river	1976-2000	hetero
159	baliangyou100	810S-D100	Middle and lower reaches of the Yangtze river	1976-2000	ref/ref
160	feiyou600	feigaiA-R600	Middle and lower reaches of the Yangtze river	2001-2010	ref/ref
161	Ⅱyou8006	Ⅱ32A-zhonghui8006	Middle and lower reaches of the Yangtze river	2001-2010	ref/ref
162	zhongzheyou1hao	zhongzheA-hanghui570	Middle and lower reaches of the Yangtze river	2001-2010	ref/ref
163	yanyou1hao	zhong1A-2070F	Middle and lower reaches of the Yangtze river	2001-2010	ref/ref
164	feiyouE1	feigaiA-E1	Middle and lower reaches of the Yangtze river	2001-2010	ref/ref
165	jinyouR12	jin23A-R12	South China	2001-2010	ref/ref
166	zhongyou1176	zhong9A-R1176	Middle and lower reaches of the Yangtze river	2001-2010	ref/ref
167	weiyou402	V20A-R402	Middle and lower reaches of the Yangtze river	1976-2000	ref/ref
168	xieyou9308	xieqingzao-9308	Middle and lower reaches of the Yangtze river	1976-2000	ref/ref
169	shanyou46	zhenshan97A-miyang46	Middle and lower reaches of the Yangtze river	1976-2000	ref/ref
170	zhongyou315	zhong9A-T315	South China	1976-2000	ref/ref
171	boyou26	boA-ce26	South China	2001-2010	ref/ref
172	jinyou358	jin23A-ce358	South China	2001-2010	ref/ref
173	youⅠ5759	youⅠA-ce5759	South China	1976-2000	ref/ref
174	anliangyou1hao	anxiangS-ZSPxuan1	South China	2001-2010	ref/ref
175	bohongyou958	boA-R958	South China	2001-2010	ref/ref
176	boyou253	boA-ce253	South China	1976-2000	ref/ref
177	jinyou253	jin23A-ce253	South China	1976-2000	..
178	youⅠ253	youⅠA-ce253	South China	1976-2000	ref/ref
179	zhiyou253	zhiA-ce253	South China	1976-2000	ref/ref
180	teyou253	longtefuA-ce253	South China	1976-2000	ref/ref
181	bahongyou256	bahongA-ce256	South China	2001-2010	ref/ref
182	zhongyou258	zhong9A-ce258	South China	2001-2010	ref/ref
183	teyou258	longtefuA-ce258	South China	2001-2010	ref/ref
184	boyou258	boA-ce258	South China	1976-2000	ref/ref
185	shiyouyu1hao	shiyouA-yuhui1hao	South China	2001-2010	ref/ref
186	boyou369	boA-ce369	South China	2001-2010	ref/ref
187	ekyou18	K17eA-R18	South China	2001-2010	ref/ref
188	weiyou16	V20A-R160	South China	2001-2010	ref/ref
189	lingyou6602	linghongA-R602	South China	2001-2010	ref/ref
190	youⅠ6601	youⅠA-R601	South China	2001-2010	ref/ref
191	youⅠ6601	liA-R6601	South China	2001-2010	ref/ref
192	liyou6602	liA-R6602	South China	2001-2010	ref/ref
193	shanyou253	zhenshan97A-ce253	South China	1976-2000	ref/ref
194	zhongyou253	zhong9A-ce253R	South China	1976-2000	ref/ref
195	tianyou1025	tianA-R1025	South China	2001-2010	ref/ref
196	youⅠT80	youⅠA-T80	South China	1976-2000	ref/ref
197	meiyougui99	meiA-gui99	South China	1976-2000	ref/ref
198	qiuyou623	qiuA-623	South China	2001-2010	ref/ref
199	jinyou356	jin23A-R356	South China	2001-2010	ref/ref
200	jinyou1202	jin23A-R1202	South China	2001-2010	ref/ref
201	teyou1202	longtefuA-R1202	South China	2001-2010	ref/ref
202	meiyou1025	meiA-huifuxi1025	South China	1976-2000	ref/ref
203	meiyou198	meiA-198	South China	2001-2010	ref/ref
204	qiyou08	qiA-08	South China	2001-2010	ref/ref
205	teyou136	longtefuA-R136	South China	2001-2010	ref/ref
206	shiyou838	shiyouA-fuhui838	South China	2001-2010	ref/ref
207	peizaguihan1hao	peiai64S-guihan1hao	South China	2001-2010	ref/ref
208	teyou649	longtefuA-649	South China	2001-2010	ref/ref
209	qingyou119	qingA-119	South China	2001-2010	ref/ref
210	shiyou1025	shiyouA-gui1025	South China	2001-2010	ref/ref
211	boyou301	boA-yu301	South China	2001-2010	ref/ref
212	boyou306	boA-yu306	South China	2001-2010	ref/ref
213	teyou838	longtefuA-fuhui838	South China	1976-2000	ref/ref
214	boyou302	boA-R302	South China	2001-2010	ref/ref
215	youⅠhongxiangyou33	youⅠA-R36M	South China	2001-2010	ref/ref
216	boyou128	boA-guanghui128	South China	1976-2000	ref/ref
217	boⅡyou213	boⅡA-yu213	South China	1976-2000	ref/ref
218	boⅡyou270	boⅡA-yu270	South China	1976-2000	ref/ref
219	peiza629	peiai64S-zhongzhonghui629	South China	2001-2010	ref/ref
220	meiyou998	meiA-998	South China	2001-2010	ref/ref
221	youⅠ1hao	youⅠA-zhonghui1hao	South China	1976-2000	..
222	zhongyou317	zhong9A-317R	South China	1976-2000	ref/ref
223	EKyou4480	K17eA-R4480	South China	2001-2010	ref/ref
224	Gyou3hao	G203A-zhongnong03	South China	2001-2010	hetero
225	Tyou1202	T98A-R1202	South China	2001-2010	ref/ref
226	baliangyou353	810S-353	South China	1976-2000	ref/ref
227	boyou1102	boA-R1102	South China	2001-2010	ref/ref
228	boyou3550	boA-R3550	South China	1976-2000	ref/ref
229	boyou359	boA-ce359	South China	2001-2010	ref/ref
230	fengyou191	fengyuanA-xianghui191	South China	1976-2000	ref/ref
231	qingyou998	qingA-guanghui998	South China	2001-2010	ref/ref
232	gangyou825	gang46A-jiahui825	Middle and lower reaches of the Yangtze river	2001-2010	ref/ref
233	hanyou3hao	huhanA-hanhui3hao	Middle and lower reaches of the Yangtze river	2001-2010	ref/ref
234	huayou128	YhuanongA-R128	South China	1976-2000	hetero
235	huayou229	YhuanongA-R229	South China	1976-2000	ref/ref
236	huayou8813	YhuanongA-R8813	South China	1976-2000	ref/ref
237	huayou8830	YhuanongA-R8830	South China	1976-2000	ref/ref
238	huayougui99	YhuanongA-gui99	South China	1976-2000	ref/ref
239	jinyou2155	jin23A -minghui2155	South China	2001-2010	ref/ref
240	jinyou6601	jin23A-R601	South China	2001-2010	ref/ref
241	jinyou966	jin23A-966	South China	2001-2010	ref/ref
242	boyou938	boA-9308	South China	1976-2000	ref/ref
243	jinyou975	jin23A-975	South China	2001-2010	ref/ref
244	jingchuyou201	jingchu814A-R201	Middle and lower reaches of the Yangtze river	2001-2010	ref/ref
245	jiuyou207	898A-xianhui207	Middle and lower reaches of the Yangtze river	2001-2010	ref/ref
246	liangyou4826	2148S-Q026	Middle and lower reaches of the Yangtze river	2001-2010	hetero
247	liangyou638	guangzhan63S-fenghui8hao	South China	2001-2010	ref/ref
248	luyou578	LF308A-chuanzhonghui578	South China	2001-2010	ref/ref
249	luliangyou28	lu18S-hua28	Middle and lower reaches of the Yangtze river	1976-2000	ref/ref
250	nuoliangyou6hao	nuoS-nuo6	South China	1976-2000	ref/ref
251	shanyou416	zhenshan97A-R416	South China	2001-2010	ref/ref
252	teyou21	longtefuA-R21	South China	2001-2010	ref/ref
253	teyou837	longtefuA-R837	South China	2001-2010	ref/ref
254	teyou359	longtefuA-ce359	South China	2001-2010	ref/ref
255	teyou399	longtepuA-AG	South China	2001-2010	ref/ref
256	teyou70	longtefuA -minghui70	South China	1976-2000	ref/ref
257	tianliangyou402	tianfengS-R402	South China	1976-2000	ref/ref
258	wanjinyou136	wanjinA-HR136	South China	2001-2010	ref/ref
259	xiangyou24	xiang8A-xianghui24	South China	2001-2010	ref/ref
260	xiangyou2hao	xiang8A-xianghui121	South China	2001-2010	ref/ref
261	xinliangyou821	xinhuaS-821R	South China	2001-2010	hetero
262	xinxiangyou53	xinxiangA-9553	South China	1976-2000	ref/ref
263	yanliangyou9218	yannongS-9218	South China	2001-2010	ref/ref
264	jinyou782	jin23A-ce782	South China	2001-2010	ref/ref
265	yixiang937	yixiang1A-mianhui9937	South China	2001-2010	ref/ref
266	yueyouhua4	yue4A-huahui4hao	Middle and lower reaches of the Yangtze river	2001-2010	ref/ref
267	boyou998	boA-guanghui998	South China	1976-2000	ref/ref
268	teyou3550	longtefuA-3550	South China	1976-2000	ref/ref
269	zhongzao35	-	Middle and lower reaches of the Yangtze river	NA	ref/ref
270	jinyou402	jin23A-R402	Middle and lower reaches of the Yangtze river	1976-2000	ref/ref
271	luliangyou996	lu18S-996	Middle and lower reaches of the Yangtze river	2001-2010	ref/ref
272	fengliangyou4hao	feng39S-yandao4haoxuan	NA	NA	hetero
273	jinyou207	jin23A-207R	Southwest China	1976-2000	ref/ref
274	wufengyou202	wufengA-zhonghui202	NA	NA	ref/ref
275	jifengyou866	jifengA-guanghui866	NA	NA	ref/ref
276	changyou09-3	A119-CR-312	Middle and lower reaches of the Yangtze river	2001-2010	ref/ref
277	teyou998	longtefuA-guanghui998	South China	2001-2010	ref/ref
278	wufengyou615	wufengA-guanghui615	South China	NA	ref/ref
279	T55you3301	T55A-minhui3301	NA	NA	hetero
280	zhenuoyou1hao	zhenuo1A-zhenuohui04-01	Middle and lower reaches of the Yangtze river	2001-2010	ref/ref
281	gengliangyou7179	N75071S-D8379	NA	NA	ref/ref
282	teyou7572	longtefuA-gui7572	NA	NA	ref/ref
283	changyou11-5	A119-CR-411	NA	NA	ref/ref
284	Yliangyou992	Y58S-WR992	NA	NA	ref/ref
285	Cliangyou608	C815S-R608	Middle and lower reaches of the Yangtze river	2001-2010	ref/ref
286	xiangfengyouhuazhan	xiangfeng70A-huazhan	Middle and lower reaches of the Yangtze river	2001-2010	ref/ref
287	fuliangyou236	guangfuS-R236	South China	2001-2010	ref/ref
288	hengfengyou387	hengfengA-R387	Southwest China	2001-2010	ref/ref
289	rongyou826	rongfengA-yuehui826	South China	2001-2010	ref/ref
290	guang8you188	guang8A-GR188	South China	2001-2010	ref/ref
291	teyou831	longtefuA-gui831	South China	2011-2020	ref/ref
292	H638S/R2729	H638S-R2729	NA	NA	ref/ref
293	rongyouhuazhan	rongfengA-huazhan	Middle and lower reaches of the Yangtze river	2001-2010	ref/ref
294	Yliangyou9918	Y58S-R9918	Middle and lower reaches of the Yangtze river	2001-2010	ref/ref
295	boyou323	boA-R323	South China	2001-2010	ref/ref
296	boⅡyou691	boⅡA-R691	NA	NA	ref/ref
297	longyou225	longA-hui225	NA	NA	ref/ref
298	lingliangyou998	xiangling628S-huahui998	NA	NA	ref/ref
299	longliangyou059	longS-R059	NA	NA	ref/ref
300	zhenyou616	zhenfengA-yuehui616	South China	2001-2010	ref/ref
301	longyou769	longA-tai769	South China	2001-2010	ref/ref
302	guang8you169	guang8A-GR169	South China	2001-2010	ref/ref
303	shenyou9597	shen95A-R6297	Middle and lower reaches of the Yangtze river	2011-2020	ref/ref
304	shenyou9524	shen95A-R6024	NA	NA	ref/ref
305	huayou838	huanongA-fuhui838	South China	1976-2000	ref/ref
306	lingliangyou1141	xiangling628S-R1141	NA	NA	ref/ref
307	boyou1167	boA-R1167	South China	2001-2010	ref/ref
308	H750S/HY17	H750S-HY717	NA	NA	ref/ref
309	luliangyou173	lu18S-R173	Middle and lower reaches of the Yangtze river	2001-2010	ref/ref
310	liangyou699	9771S-699	NA	NA	ref/ref
311	H750S/H005	H750S-H005	NA	NA	ref/ref
312	zhuliangyou39	zhu1S-zhongzao39	Middle and lower reaches of the Yangtze river	2001-2010	ref/ref
313	Hliangyou358	HD9802S-R358	NA	NA	ref/ref
314	zhuliangyou729	zhu1S-E7299	Middle and lower reaches of the Yangtze river	2001-2010	ref/ref
315	boⅡyou629	boⅡA-zhongzhonghui629	South China	2001-2010	ref/ref
316	huayou928	YhuanongA-R928	South China	1976-2000	ref/ref
317	yongyou1540	A15-F7540	Middle and lower reaches of the Yangtze river	2011-2020	ref/ref
318	HD9802S/R30	HD9802S-R30	NA	NA	ref/ref
319	rongyou286	rongfengA-zhonghui286	Middle and lower reaches of the Yangtze river	2011-2020	ref/ref
320	rongfengyou107	rongfengA-T0107	NA	NA	ref/ref
321	H750S/HY22	H750S-zhongzao22	NA	NA	ref/ref
322	boyou211	boA-R211	South China	2001-2010	ref/ref
323	zaofengyou9hao	zaofengA-R49	NA	NA	ref/ref
324	lingliangyou22	xiangling628S-zhongzao22	Middle and lower reaches of the Yangtze river	2001-2010	ref/ref
325	liangyou99	HD9802S-R99	NA	NA	ref/ref
326	tanyuanyou4903	tanyuanA-R4903	Middle and lower reaches of the Yangtze river	2011-2020	ref/ref
327	anfeng463	anfengA-R463	NA	NA	ref/ref
328	wufengyou286	wufengA-zhonghui286	Middle and lower reaches of the Yangtze river	2011-2020	ref/ref
329	343A/tianhui918	343A-tianhui918	NA	NA	ref/ref
330	902A/R8088	902A-R8088	NA	NA	ref/ref
331	quanyou785	quanfengA-R785	Southwest China	2011-2020	ref/ref
332	chengyou489	chengfengA-G489	Southwest China	2011-2020	ref/ref
333	huayou122	YhuanongA-R122	South China	2001-2010	ref/ref
334	deyou427	dexiang074A-chenghui727	Southwest China	2001-2010	ref/ref
335	yixiang5979	yixiang1A-yihui5979	Southwest China	2001-2010	ref/ref
336	lefengA/R891	lefengA-R891	NA	NA	ref/ref
337	yixiangyou1108	yixiang1A-yihui1108	Southwest China	2001-2010	ref/ref
338	chuanyou6203	chuan106A-chenghui3203	Southwest China	2001-2010	ref/ref
339	luxiang834	luxiang078A-luhui134	Southwest China	2001-2010	ref/ref
340	neixiang7539	neixiang7A-neihui2539	Southwest China	2001-2010	ref/ref
341	neixiang6A/shuhui538	neixiang6A-shuhui538	NA	NA	ref/ref
342	XFyou5816	neixiang5A-neihui4816	NA	NA	ref/ref
343	chuannong1A/768	chuannong1A-768	NA	NA	ref/ref
344	jianuo1you6hao	jianongwxA1-jianuohui6hao	South China	2001-2010	ref/ref
345	lefengA/tianhui918	lefengA-tianhui918	NA	NA	ref/ref
346	DM63A/lehui188	DM63A-lehui188	NA	NA	ref/ref
347	gangyou918	gang96A-tianhui918	Southwest China	2001-2010	ref/ref
348	xieyou1385	xieqingzaoA-qianhui1385	NA	NA	ref/ref
349	xiangfengyou851	xiangfengA-nanhui851	NA	NA	hetero
350	Cliangyou1146	C815S-huahui1146	Middle and lower reaches of the Yangtze river	2001-2010	ref/ref
351	jingchuyou37	jingchuD8A-R37	Southwest China	2001-2010	ref/ref
352	yixiangyou196	yixiang1A-R196	Southwest China	2011-2020	ref/ref
353	xianfengyou179	xianfengA-3054-174R	NA	NA	ref/ref
354	Y58S/R507	Y58S-R507	NA	NA	ref/ref
355	gangyou927	gang46A-hui927	South China	2001-2010	ref/ref
356	pengliangyou187	pengS-minghui187	Southwest China	2011-2020	ref/ref
357	lvyou4923	lv5DF1A-lvhui4923	Southwest China	2011-2020	ref/ref
358	chuannong1A/chenghui3203	chuannong1A-chenghui3203	NA	NA	ref/ref
359	luyou9827	lu98A-chenghui727	NA	NA	ref/ref
360	shiyou016	shiyouA-HR016	Southwest China	2001-2010	ref/ref
361	wan3A/wanhui481	wan3A-wanhui481	NA	NA	ref/ref
362	xida2A/xihui16	xida2A-xihui16	NA	NA	ref/ref
363	chuanguyou23	chuanguA-luhui23	Southwest China	2011-2020	ref/ref
364	jianuo2you06	jianongwx2A-jianuohui6hao	NA	NA	ref/ref
365	guangyou4019	guangkang13A-minghui4019	NA	NA	ref/ref
366	fuyou158	fuyiA-longhui158	South China	1976-2000	ref/ref
367	tianyou199	tianfengA-xianghui199	South China	2001-2010	ref/ref
368	yongyou1512	A15-F7512	Middle and lower reaches of the Yangtze river	2011-2020	ref/ref
369	1013A/R3401	1013A-R3401	NA	NA	ref/ref
370	DM63A/R598	DM63A-R598	NA	NA	ref/ref
371	tengyou5727	teng511A-chenghui727	NA	NA	ref/ref
372	neixiang6A/R208	neixiang6A-R208	NA	NA	ref/ref
373	16A/R931	16A-R931	NA	NA	ref/ref
374	28A/R216	28A-R216	NA	NA	ref/ref
375	xinhuaA/R1862	xinhuaA-R1862	NA	NA	ref/ref
376	yixiangyou2466	yixiang1A-yihui2466	NA	NA	ref/ref
377	teyou158	longtefuA-longhui158	South China	1976-2000	ref/ref
378	Dxiang5hao	Dxiang4A-jinhui5hao	NA	NA	ref/ref
379	343A/R533	343A-R533	NA	NA	ref/ref
380	rong18you2348	rong18A-yahui2115	Southwest China	2011-2020	ref/ref
381	neixiang6788	neixiang6A-neihui1788	NA	NA	ref/ref
382	neixiang6you9hao	neixiang6A-luhui9hao	Southwest China	2011-2020	ref/ref
383	yixiangyou5577	yixiang1A-yihui5577	NA	NA	ref/ref
384	21A/chenghui727	21A-chenghui727	NA	NA	ref/ref
385	zhuyou1013	zhufeng1A-HR013	Southwest China	2001-2010	ref/ref
386	ruiyou98	ruifeng3A-ruihui9808	Southwest China	NA	ref/ref
387	ganxianghuazhan	ganxiangA-huazhan	NA	NA	ref/ref
388	Ⅰteyou3381	ⅠteA-longhui3381	NA	2001-2010	ref/ref
389	guyouhuazhan	gufengA-huazhan	NA	NA	ref/ref
390	fanyou7185	fanyuanA-fuhui7185	NA	NA	ref/ref
391	Tyou10807	T98A-dehui10807	NA	NA	ref/ref
392	liangyou619	huinongS-R619	Middle and lower reaches of the Yangtze river	2011-2020	ref/ref
393	P88S/R1128	P88S-R1128	NA	NA	ref/ref
394	Yliangyou3218	Y58S-xianghui3218	Middle and lower reaches of the Yangtze river	2001-2010	ref/ref
395	Yliangyou1928	Y58S-R1928	Middle and lower reaches of the Yangtze river	2001-2010	ref/ref
396	Yliangyou896	Y58S-R896	Middle and lower reaches of the Yangtze river	2011-2020	ref/ref
397	shenliangyou865	shen08S-R565	Middle and lower reaches of the Yangtze river	2011-2020	ref/ref
398	teyou17	longtefuA-longhui17	South China	2001-2010	ref/ref
399	Yliangyou2hao	Y58S-yuanhui2hao	Middle and lower reaches of the Yangtze river	2001-2010	ref/ref
400	liangyou432	432S-R0625	Middle and lower reaches of the Yangtze river	2011-2020	ref/ref
401	1892S/YR0822	1892S-YR0822	NA	NA	ref/ref
402	huiliangyou630	1892S-zhongxian630	Middle and lower reaches of the Yangtze river	2011-2020	ref/ref
403	huiliangyou1108	huinongS-R108	NA	NA	ref/ref
404	fengliangyou302	feng39S-R802	NA	NA	ref/ref
405	fengliangyou938	lubai76S-hui938	Middle and lower reaches of the Yangtze river	2001-2010	ref/ref
406	guangyou673	guangkangA-fuhui673	South China	2011-2020	ref/ref
407	fuliangyou366	SE21S-R366	Middle and lower reaches of the Yangtze river	2001-2010	hetero
408	guangyou2108	guangkang13A-fuhui2108	NA	NA	ref/ref
409	teyou898	longtefuA-wuhui898	South China	1976-2000	ref/ref
410	luyoumingzhan	luxiang618A-shuangkangmingzhan	South China	2001-2010	ref/ref
411	shenyou9519	shen95A-R6319	Middle and lower reaches of the Yangtze river	2011-2020	ref/ref
412	pengliangyou336	pengS-R336	NA	NA	ref/ref
413	quanyou785	quanfengA-qianhui785	Southwest China	2011-2020	ref/ref
414	Fliangyou6876	F168S-R8476	Middle and lower reaches of the Yangtze river	2011-2020	ref/ref
415	jingliangyou317	jingchu118S-R317	NA	NA	ref/ref
416	guangliangyouxiang5	guang4S-xiang5	NA	NA	hetero
417	guangliangyou15	guangzhan63-4S-R15	Middle and lower reaches of the Yangtze river	2001-2010	hetero
418	liangyou87	jingchu118S-R87	NA	NA	ref/ref
419	zhongnanyou3745	zhongnanA-D3745	NA	NA	ref/ref
420	boyou729	boA-zhongzhonghui729	South China	2001-2010	ref/ref
421	Tyou898	T55A-wuhui898	Middle and lower reaches of the Yangtze river	2001-2010	ref/ref
422	liangyou315	1892S-R10315	NA	NA	ref/ref
423	keliangyou889	keS-xianghui889	Middle and lower reaches of the Yangtze river	2011-2020	ref/ref
424	Qliangyou008	C815S-R008	NA	NA	ref/ref
425	guangliangyou8hao	guang8S-R8	Middle and lower reaches of the Yangtze river	2001-2010	ref/ref
426	liangyou116	shen08S-xianghui116	NA	NA	ref/ref
427	Cliangyou513	C815S-R513	Middle and lower reaches of the Yangtze river	2001-2010	ref/ref
428	guangzhan63-2S/HR1128	guangzhan63S-2-HR1128	NA	NA	hetero
429	yangliangyou512	yangxian5S-yanghui120	NA	NA	hetero
430	liangyou3168	03S-YR1168	NA	NA	hetero
431	suyou8365	su8A-suhui366	NA	NA	ref/ref
432	Ⅱyou15	Ⅱ32A-dalixiang15	South China	1976-2000	ref/ref
433	qianyou911	qianjiang1haoA-zhehui9111	Middle and lower reaches of the Yangtze river	2011-2020	ref/ref
434	liangyou986	03S-R986	NA	NA	hetero
435	yongyou1512	A15-F7512	Middle and lower reaches of the Yangtze river	2011-2020	ref/ref
436	shenyou9597	shen95A-R6297	Middle and lower reaches of the Yangtze river	2011-2020	ref/ref
437	luyouhuazhan	lu98A-huazhan	Middle and lower reaches of the Yangtze river	2011-2020	ref/ref
438	liangyou771	baiS-xinhui771	NA	NA	hetero
439	shenliangyou9310	shen08S-R9310	Middle and lower reaches of the Yangtze river	2011-2020	ref/ref
440	shenyou9526	shen95A-R26	NA	NA	ref/ref
441	Yliangyou8622	Y8-2S-R632	NA	NA	ref/ref
442	zhongguyou28	zhongguA-zhonghui28	NA	NA	ref/ref
443	Ⅱyoufu819	Ⅱ32A-fu819	South China	1976-2000	ref/ref
444	liangyou984	03S-R984	NA	NA	hetero
445	shenyou9524	shen95A-R6024	NA	NA	ref/ref
446	fengliangyou346	fengS-R346	NA	NA	ref/ref
447	Q2you28	Q2A-R28	NA	NA	ref/ref
448	620S/bing4114	620S-bing4114	NA	NA	ref/ref
449	shenliangyou862	shen08S-R5662	Middle and lower reaches of the Yangtze river	2011-2020	ref/ref
450	shenliangyou814	shen08S-bing4114	North China	2011-2020	ref/ref
451	xinliangyou998	xinerS-H0998	Middle and lower reaches of the Yangtze river	2011-2020	ref/ref
452	Cliangyou4418	C815S-4418	Middle and lower reaches of the Yangtze river	2001-2010	ref/ref
453	huiliangyou5hao	H175S-R906	Middle and lower reaches of the Yangtze river	2001-2010	ref/ref
454	Dyou651	D62A-nanhui651	South China	1976-2000	ref/ref
455	liangyou1882	1892S-YR082	NA	NA	ref/ref
456	Yliangyou2008	Y58S-R2008	Middle and lower reaches of the Yangtze river	2011-2020	ref/ref
457	longliangyou448	anlong5S-R448	NA	NA	hetero
458	yiliangyou8hao	yi64S-K08	Middle and lower reaches of the Yangtze river	2001-2010	ref/ref
459	zhefuliangyou11-18	NHR111S-ZF18	NA	NA	ref/ref
460	suliangyou585	Y58S-suhui5hao	NA	NA	ref/ref
461	mingliangyou6hao	PY19S-MR0906	Middle and lower reaches of the Yangtze river	2001-2010	ref/ref
462	liangyouguang1261	guangxiang24S-wenhui1261	NA	NA	ref/ref
463	shenliangyou118	shen08S-R118	NA	NA	hetero
464	Yliangyou1998	Y58S-xinhui1998	Southwest China	2011-2020	ref/ref
465	teyou009	longtefuA-nanhui009	South China	1976-2000	ref/ref
466	Yliangyou8188	Y58S-aoR8188	Middle and lower reaches of the Yangtze river	2001-2010	ref/ref
467	neixiang7539	neixiang7A-neihui2539	Southwest China	2001-2010	ref/ref
468	Yliangyou646	Y58s-R646	Middle and lower reaches of the Yangtze river	2001-2010	ref/ref
469	guangliangyouai93	guang仔zhanS-ai93	Middle and lower reaches of the Yangtze river	2001-2010	ref/ref
470	liangyou8106	1892S-YR106	Middle and lower reaches of the Yangtze river	2001-2010	ref/ref
471	Yliangyou3399	Y58S-xianghui3399	Middle and lower reaches of the Yangtze river	2001-2010	ref/ref
472	Cliangyou70124	C815S-70124	NA	NA	ref/ref
473	liangyou689	Y58S-wenhui689	Middle and lower reaches of the Yangtze river	NA	ref/ref
474	tianyou8012	tianfengA-zhonghui8012	Middle and lower reaches of the Yangtze river	2001-2010	ref/ref
475	Ⅱyou183	Ⅱ32A-nanhui183	South China	2001-2010	ref/ref
476	keyou16	kefengA-nanhui16	Middle and lower reaches of the Yangtze river	2001-2010	ref/ref
477	Y58S/P102	Y58S-P102	NA	NA	ref/ref
478	qifeng1068	qifengA-R1068	NA	NA	ref/ref
479	liangyou1198	JC118S-R1198	Middle and lower reaches of the Yangtze river	NA	ref/ref
480	liangyou0367	033S-R167	Middle and lower reaches of the Yangtze river	2001-2010	ref/ref
481	liangyou383	03S-R83	Middle and lower reaches of the Yangtze river	2001-2010	hetero
482	xinrongyouhuazhan	xinrongA-zhi4	Middle and lower reaches of the Yangtze river	2001-2010	ref/ref
483	liangyou3905	feng39S-305	Middle and lower reaches of the Yangtze river	2001-2010	hetero
484	yanliangyou2208	yan582S-yanhui2208	Middle and lower reaches of the Yangtze river	2001-2010	hetero
485	yiliangyou228	6105S-R228	NA	NA	hetero
486	zhongyou186	zhong9A-R186	西北	2011-2020	ref/ref
487	wufengyou103	wufengA-R103	NA	NA	ref/ref
488	jingchuyou7hao	jingchuD8A-R7	NA	NA	ref/ref
489	liangyou5266	W05-2-R066	Middle and lower reaches of the Yangtze river	2011-2020	..
490	guangliangyou7203	guangzhan63S-zhonghui7203	Middle and lower reaches of the Yangtze river	2001-2010	ref/ref
491	liangyou988	fu1S-R988	Middle and lower reaches of the Yangtze river	2011-2020	ref/ref
492	03S/RGM1	03S-RGM1	NA	NA	hetero
493	quanyou1093	quanfengA-fuhui1093	South China	2011-2020	ref/ref
494	wuyou321	wufengA-guanghui321	South China	2001-2010	ref/ref
495	rongyou308	rongfengA-guanghui308	Middle and lower reaches of the Yangtze river	2011-2020	ref/ref
496	jingchuyou891	jingchuD8A-R7	NA	NA	ref/ref
497	Ⅱyou536	Ⅱ32A-nanhui536	South China	2001-2010	ref/ref
498	liangyou33	HD9802S-R33	Middle and lower reaches of the Yangtze river	2001-2010	ref/ref
499	wufengyou569	wufengA-G569	Middle and lower reaches of the Yangtze river	2001-2010	ref/ref
500	xiangfengyou2297	xiangfeng70A-R2297	NA	NA	ref/ref
501	yangliangyou353	yangxian3S-yanghui153	NA	NA	alt/alt
502	shenyou9566	shen95A-R366	Middle and lower reaches of the Yangtze river	2011-2020	ref/ref
503	qiyou40	qiA-ZR40	NA	NA	ref/ref
504	anfengyouhuazhan	anfengA-huazhan	Middle and lower reaches of the Yangtze river	2011-2020	ref/ref
505	liangyou937	03S-R937	NA	NA	hetero
506	anfengyou3698	anfengA-guanghui3698	South China	2001-2010	ref/ref
507	aoliangyou1066	aolong1S-R1066	NA	NA	ref/ref
508	Ⅱyou125	Ⅱ32A-nanhui125	South China	2001-2010	ref/ref
509	57youhuazhan	57A-huazhan	NA	NA	ref/ref
510	Q3A/9712	Q3A-9712	NA	NA	ref/ref
511	xinliangyou917	xinanS-YR917	Middle and lower reaches of the Yangtze river	2001-2010	ref/ref
512	yueyouhuazhan	yue4A-huazhan	Middle and lower reaches of the Yangtze river	2001-2010	ref/ref
513	shenyou1029	shen95A-R1029	Middle and lower reaches of the Yangtze river	2001-2010	ref/ref
514	chuangyouhuazhan	chuangye526A-huazhan	South China	2011-2020	ref/ref
515	yongyou412	yonggeng4haoA-yonghui12	Middle and lower reaches of the Yangtze river	2001-2010	ref/ref
516	zhenyou998	zhendaA-guanghui998	NA	NA	ref/ref
517	jiazheyou9199	jiazhe91A-jiahui99	NA	NA	ref/ref
518	xiangfengyou180	xiangfengA-nanhui180	South China	2011-2020	ref/ref
519	luxiangyou1256	luxiangA-nanhui1256	South China	2001-2010	ref/ref
520	yuyou132	yuA-JY132	South China	2001-2010	ref/ref
521	51youT3	51A-RT3	NA	NA	ref/ref
522	xiangfengyou512	xiangfeng70A-R512	NA	NA	ref/ref
523	xiangfengyou1063	xiangfeng70A-huahui1063	NA	NA	ref/ref
524	xiangfengyou269	xiangfeng70A-R269	NA	NA	ref/ref
525	xiangfengyou206	xiangfeng70A-R206	NA	NA	ref/ref
526	bang191S/80447	bang191S-80447	NA	NA	ref/ref
527	yangxianyou869	yangxian8A-yanghuikang69	NA	NA	ref/ref
528	Yliangyou888	Y58S-yanhui888	NA	NA	ref/ref
529	wufengyou6537	wufengA-lvhui6537	NA	NA	ref/ref
530	jindao138	longtepuA-jinhui138	South China	2001-2010	ref/ref
531	youⅠ259	youⅠA-nanhui259	South China	2001-2010	ref/ref
532	yifengyou851	yifengA-changhui851	NA	NA	ref/ref
533	jifengyouhang1573	jifengA-yuehui1573	NA	NA	ref/ref
534	taifengyou8006	taifengA-zhonghui8006	NA	NA	ref/ref
535	guangliangyou9388	guangzhan63S-zhonghui9388	Middle and lower reaches of the Yangtze river	2011-2020	ref/ref
536	Yliangyou9002	Y58S-wenhui9002	NA	NA	ref/ref
537	youⅠ316	youⅠA-nanhui316	South China	2001-2010	ref/ref
538	luxiangyou5648	luxiangA-nanhui5648	South China	2001-2010	ref/ref
539	teyou716	longtefuA-nanhui716	South China	2001-2010	ref/ref
540	gangyouke01	gang46A-nanhuike01	South China	2001-2010	ref/ref
541	yiyou115	yixiang1A-nanhui115	South China	2001-2010	ref/ref
542	chuanyou12hao	chuanxiang29A-nanhui12	South China	2001-2010	ref/ref
543	gangyou16	gang46A-nanhui16	South China	2001-2010	ref/ref
544	yiyou1659	yixiang1A-nanhui1659	South China	2001-2010	ref/ref
545	kefeng182	shengfengA-nanhui182	Southwest China	2001-2010	ref/ref
546	boⅡyou138	boⅡA-jinhui138	South China	2001-2010	..
547	gangyou596	gang46A-nanhui596	South China	2001-2010	ref/ref
548	Ⅱyou851	Ⅱ32A-nanhui851	South China	2001-2010	ref/ref
549	shengyouke02	shengfeng1A-nanhuike02	South China	2001-2010	ref/ref
550	Dyou15	D62A-nanhui15	South China	2001-2010	ref/ref
551	Ⅱyou1698	Ⅱ32A-nanhui1698	South China	2001-2010	ref/ref
552	teyou420	longtefuA-yahui420	South China	1976-2000	ref/ref
553	teyou627	longtefuA-yahui627	South China	2001-2010	ref/ref
554	Ⅱyou153	Ⅱ32A-ninghui153	South China	2001-2010	ref/ref
555	T55you627	T55A-yahui627	South China	2001-2010	ref/ref
556	teyou671	longtefuA-yahui671	South China	2001-2010	ref/ref
557	hongxiangyou3hao	youIA-SR33M	South China	NA	ref/ref
558	liangyouhang2hao	SE21S-hang2hao	South China	2001-2010	ref/ref
559	fuyou964	fuyiA-fuhui964	South China	1976-2000	ref/ref
560	liangyou2163	SE21S-minghui63	South China	1976-2000	ref/ref
561	liangyou2186	SE21S-minghui86	South China	1976-2000	ref/ref
562	fuyouwansan	fuyiA-wansan	NA	1976-2000	ref/ref
563	teyouhang1hao	longtefuA-hang1hao	South China	1976-2000	ref/ref
564	teyou923	longtefuA-fuhui923	South China	2001-2010	ref/ref
565	Ⅱyouhang1hao	Ⅱ32A-hang1hao	South China	2001-2010	ref/ref
566	guyou527	gufengA-shuhui527	South China	2001-2010	ref/ref
567	Ⅱyou139	Ⅱ32A-fuhui139	South China	2001-2010	ref/ref
568	teyou209	longtepuA-haihui209	South China	2001-2010	ref/ref
569	Ⅱyou148	Ⅱ32A-fuhui148	South China	2001-2010	ref/ref
570	Ⅱyou936	Ⅱ32A-fuhui936	South China	2001-2010	ref/ref
571	jingfuyou167	jingfu1A-minghui67	NA	NA	ref/ref
572	quanyou77	quanfengA-minghui77	Middle and lower reaches of the Yangtze river	2001-2010	ref/ref
573	teyou175	longtefuA-N175	South China	1976-2000	ref/ref
574	lianyou6118	lianfengA-minhui6118	South China	2001-2010	ref/ref
575	gangyou139	gang46A-fuhui139	South China	2001-2010	ref/ref
576	yixiangyou673	yixiang1A-fuhui673	South China	2001-2010	ref/ref
577	jingfu1you943	jingfu1A-fuhui943	South China	2001-2010	ref/ref
578	boⅡyou316	boⅡA-haihui316	South China	2001-2010	ref/ref
579	guyou964	gufengA-fuhui964	South China	2001-2010	ref/ref
580	Ⅱyouhang2hao	Ⅱ32A-hang2hao	South China	2001-2010	ref/ref
581	jingfu1you527（jingfuyou1527）	jingfu1A-shuhui527	South China	2001-2010	ref/ref
582	quanyou94	quanfengA-94	South China	2001-2010	ref/ref
583	liangyou816	45S-HR16	South China	2001-2010	ref/ref
584	liangyou3773	152S-R173	South China	2001-2010	ref/ref
585	jinyou57	jin23A-dongnanhui57	South China	2001-2010	ref/ref
586	Ⅱyou623	Ⅱ32A-fuhui623	South China	2001-2010	ref/ref
587	teyouhang2hao	longtefuA-hang2hao	South China	2001-2010	ref/ref
588	leyou94	leA-hui94	South China	2001-2010	ref/ref
589	boyou225	boA-R225	South China	2001-2010	ref/ref
590	mingxiang1027	mingxiang10S-shuhui527	South China	2001-2010	ref/ref
591	quanyou527	quanfengA-shuhui527	South China	2001-2010	ref/ref
592	huayou63	hua1A-minghui63	South China	1976-2000	ref/ref
593	weiyou89	V20A-zaohui89	South China	1976-2000	ref/ref
594	Tyou7889	T78A-zaohui89	South China	1976-2000	ref/ref
595	efufengyou11	fueS1-9311xuan	Middle and lower reaches of the Yangtze river	2001-2010	ref/ref
596	shennong303	gang46A-R669	South China	1976-2000	ref/ref
597	eyou27	fueA7-shuhui527	South China	2001-2010	ref/ref
598	Tyou8086	T80A-minghui86	South China	2001-2010	ref/ref
599	jinliangyou33	Hs3-JXR-33	South China	2001-2010	ref/ref
600	jinshanyou3182	T31A-minghui82	South China	2001-2010	ref/ref
601	teyou248	longtepuA-honghui248	South China	2001-2010	ref/ref
602	jinliangyou289	jinshans2-zaohui89	South China	2001-2010	ref/ref
603	jinliangyou22	jinshans2-JXR15	South China	2001-2010	ref/ref
604	jinliangyou4hao	jinshans2-zaoR10	South China	2001-2010	ref/ref
605	Tyou5537	T55A-shuhui537	South China	1976-2000	ref/ref
606	Tyou5570	T55A-minghui70	South China	1976-2000	ref/ref
607	Tyou7882	T78A-minghui82	South China	2001-2010	ref/ref
608	Tyou551	T55A-wanR1	South China	2001-2010	ref/ref
609	jinliangyou5hao	jinshans-2-yahua1hao	Middle and lower reaches of the Yangtze river	2001-2010	ref/ref
610	jinliangyou36	HS3-946	South China	1976-2000	ref/ref
611	shanyou82	zhenshan97A-minghui82	South China	1976-2000	ref/ref
612	shennong（dao）326	longtefuA-R730	NA	2001-2010	ref/ref
613	shanyou70	zhenshan97A-minghui70	South China	1976-2000	ref/ref
614	Ⅱyouming86	Ⅱ32A-minghui86	South China	1976-2000	ref/ref
615	teyou73	longtefuA-minghui73	South China	1976-2000	ref/ref
616	jinyouming100	jin23A-minghui100	South China	2001-2010	ref/ref
617	Ⅱyou1273	Ⅱ32A-minghui1273	South China	2001-2010	ref/ref
618	jinyou07	jin23A-minghui07	South China	2001-2010	ref/ref
619	T78you2155	T78A-minghui2155	South China	2001-2010	ref/ref
620	T78you07	T78A-minghui07	South China	2001-2010	ref/ref
621	Ⅱyou1259	Ⅱ32A-minghui1259	South China	2001-2010	ref/ref
622	Ⅱyou339	Ⅱ32A-minghui339	South China	2001-2010	ref/ref
623	teyou5735	longtepuA-zhongzhonghui5735	South China	2001-2010	ref/ref
624	Ⅱyoushen98	Ⅱ32A-shenhui98	South China	2001-2010	ref/ref
625	liangyouduoxi1hao	SE21S-duoxi1hao	South China	2001-2010	..
626	Ⅱyou6hao	Ⅱ32A-feihui6hao	Southwest China	2001-2010	ref/ref
627	Dqibaoyou1hao	DqibaoA-dengxiu1hao	South China	1976-2000	ref/ref
628	Dyou151	D62A-jianghui151	South China	1976-2000	hetero
629	Dqibaoyou527	DqibaoA-shuhui527	South China	2001-2010	ref/ref
630	Dyou6hao	D62A-feihui6hao	South China	2001-2010	ref/ref
631	yuetaiyouD67	yuetaiA-D67	South China	2001-2010	ref/ref
632	Dqibaoyou5hao	DqibaoA-dongfei5hao	South China	2001-2010	ref/ref
633	guyou629	gufengA-zhongzhonghui629	South China	2001-2010	ref/ref
634	teyouduoxi1hao	longtefuA-duoxi1hao	South China	1976-2000	ref/ref
635	teyou6355	longtefuA-zhanghui6355	South China	2001-2010	ref/ref
636	teyou103	longtefuA-zhanghui103	South China	2001-2010	ref/ref
637	yunguang14hao	shuguang612S-yunR58	Southwest China	1976-2000	ref/ref
638	yunguang12hao	95076S-yunhui124	Southwest China	1976-2000	ref/ref
639	yunguang17hao	shuguang612S-yunR58	Southwest China	2001-2010	ref/ref
640	yunguang16hao	2301S-yunR23	Southwest China	2001-2010	ref/ref
641	jinyou718	jin23A-fuhui718	Southwest China	1976-2000	ref/ref
642	Ⅱyou906	Ⅱ32A-ronghui906	Southwest China	1976-2000	ref/ref
643	Ⅱyou129（shennongdao336）	Ⅱ32A-zhenhui129	South China	1976-2000	ref/ref
644	rongdao415	rong18A-ronghui415	Southwest China	2001-2010	ref/ref
645	gangyou906	gang46A-ronghui906	Southwest China	1976-2000	ref/ref
646	Kyou8615	K18A-luhui615	Southwest China	1976-2000	ref/ref
647	luyou578	LF308A-chuanzhonghui578	South China	2001-2010	ref/ref
648	gangyou99-14	gang46A-neihui99-14	Southwest China	2001-2010	ref/ref
649	gangyou607	gang46A-huahui007	South China	2001-2010	ref/ref
650	shuxiang958	chuanxiang29A-FR021	Southwest China	2001-2010	ref/ref
651	chuanxiangyou907（shuxiang978）	chuanxiang29A-huahui007	Southwest China	2001-2010	ref/ref
652	huayou1hao	gang46A-longhui11	Southwest China	2001-2010	ref/ref
653	huayou2hao	huaIA-longhui11	Southwest China	2001-2010	ref/ref
654	boⅡyou588	boⅡA-shenhui668	South China	2001-2010	ref/ref
655	huayou18	xieqingzaoA-longhui11	Southwest China	2001-2010	ref/ref
656	Ⅱyou11	Ⅱ32A-longhui11	Southwest China	2001-2010	ref/ref
657	jinyou966	jin23A-96-6	South China	2001-2010	ref/ref
658	gangyou825（F3001）	gang46A-R825	Middle and lower reaches of the Yangtze river	2001-2010	ref/ref
659	fuyou978	jin23A-jiahui978	Southwest China	2001-2010	ref/ref
660	teyou21	longtefuA-R21	South China	2001-2010	ref/ref
661	fuyousihao（minxianfu3008）	Ⅱ32A-jiahui978	Southwest China	2001-2010	ref/ref
662	fuyou108	gang46A-jiahui108	South China	2001-2010	ref/ref
663	Kyou21	K17A1-R21	Southwest China	2001-2010	ref/ref
664	chuanjiangyou2hao	jiangyu1S-shuhui527	Southwest China	2001-2010	ref/ref
665	boⅡyou328	boⅡA-shenhui328	South China	2001-2010	ref/ref
666	chuanjiangyou527（chuanjiangyou3hao）	jiangyuF32A-shuhui527	Southwest China	2001-2010	ref/ref
667	chuanyou9527（jiangyou9527）	jiangyubiao9A-shuhui527	Southwest China	2001-2010	hetero
668	Ⅱyou9hao	Ⅱ32A-lianhui9hao	Southwest China	1976-2000	ref/ref
669	Ⅱyou96	Ⅱ32A-lehui96	Southwest China	1976-2000	ref/ref
670	jinyou188	jin23A-lehui188	Southwest China	2001-2010	ref/ref
671	gangyou188	gang46A-lehui188	Southwest China	2001-2010	ref/ref
672	feiyou188	feigaiA-lehui188	Southwest China	2001-2010	ref/ref
673	gangyou305	gang46A-FUR305	Southwest China	2001-2010	ref/ref
674	yixiang305	yixiang1A-fuhui305	Southwest China	2001-2010	ref/ref
675	KyouAG	K17A-AG	Southwest China	2001-2010	ref/ref
676	Ⅱyou588	Ⅱ32A-shenhui588	South China	2001-2010	ref/ref
677	gangyou725	gang46A-mianhui725	Southwest China	1976-2000	ref/ref
678	Ⅱyou725	Ⅱ32-8A-mianhui725	Southwest China	1976-2000	ref/ref
679	mian2you838	mian2A-fuhui838	Southwest China	1976-2000	ref/ref
680	jinyou725	jin23A-mianhui725	Southwest China	1976-2000	ref/ref
681	Cyou725	CA-mianhui725	Southwest China	1976-2000	ref/ref
682	yixiang725	yixiang1A-mianhui725	Southwest China	2001-2010	ref/ref
683	mian5you838	mian5A-fuhui838	Southwest China	2001-2010	ref/ref
684	Ⅱyou501	Ⅱ32A-mianhui501	Southwest China	1976-2000	ref/ref
685	Dyou725	D62A-mianhui725	Southwest China	1976-2000	ref/ref
686	mian5you527（guohaozayou3hao、tianxie5hao）	mian5A-shuhui527	Southwest China	1976-2000	ref/ref
687	yefeng568	yefengA-shenhui568	South China	2001-2010	ref/ref
688	gangyou182	gang46A-neihui182	Southwest China	1976-2000	ref/ref
689	gangyou94-4	gang46A-94-4	Southwest China	1976-2000	hetero
690	feiyouduoxi1hao	feigaiA-duoxi1hao	Southwest China	1976-2000	ref/ref
691	Ⅱyou95-18	Ⅱ32A-neihui95-18	Southwest China	1976-2000	ref/ref
692	Nyou69	N5A-neihui97-69	Southwest China	1976-2000	ref/ref
693	feiyou99－14	feigaiA-neihui99-14	Southwest China	1976-2000	ref/ref
694	neixiang1hao（neixiangyou1hao）	neixiang1A-neihui99-14	Southwest China	2001-2010	ref/ref
695	neixiangyou3hao	neixiang3A-neihui99-14	Southwest China	2001-2010	ref/ref
696	Ⅱyouxiang13hao（neixiangyou13hao）	Ⅱ32A-neixianghui1hao	Southwest China	2001-2010	ref/ref
697	qiongxiangliangyou2hao	qiongxiang1S-texianzhan25	South China	2001-2010	ref/ref
698	Ⅱyou328	Ⅱ32A-shenhui328	South China	2001-2010	ref/ref
699	neixiangyou9hao	neixiang3A-neixianghui2hao	Southwest China	2001-2010	ref/ref
700	neixiang2550（neixiang2A/neihui5550）	neixiang2A-neihui5550	Southwest China	2001-2010	ref/ref
701	neixiang8514	neixiang5A-94-14	Southwest China	2001-2010	ref/ref
702	neixiang2924	neixiang2A-neihui92-4	Southwest China	2001-2010	ref/ref
703	neixiang8518	neixiang85A-neihui95-18	Southwest China	2001-2010	ref/ref
704	zhongyou445	zhong9A-nanhui445	Southwest China	2001-2010	ref/ref
705	Dyou6511	D62A-nanhui511	Southwest China	2001-2010	hetero
706	yangxinyou1hao	D702A-nanhui511	Southwest China	2001-2010	hetero
707	Ⅱyou7hao	Ⅱ32A-luhui17	South China	1976-2000	ref/ref
708	teyou359	longtepuA-shenhui359	South China	2001-2010	ref/ref
709	Kyou5hao	K17A-duohui1	Southwest China	1976-2000	..
710	gangyou615	gang46A-615	Southwest China	1976-2000	ref/ref
711	Kyou195	K17A-HR195	Southwest China	1976-2000	..
712	Kyou817	K18A-luhui17	Southwest China	1976-2000	ref/ref
713	Kyou77	K17A-minghui77	Southwest China	1976-2000	ref/ref
714	Ⅱyou602	Ⅱ32A-luhui602	Southwest China	1976-2000	ref/ref
715	Kyou8602	K18A-luhui602	Southwest China	1976-2000	ref/ref
716	ⅡyouH103	Ⅱ32A-luhuiH103	Southwest China	1976-2000	ref/ref
717	Kyou877	K18A-minghui77	Southwest China	1976-2000	ref/ref
718	Kyou8527	K18A-shuhui527	Southwest China	1976-2000	ref/ref
719	peizafeng2	peiai64S-R0245	South China	2001-2010	ref/ref
720	luxiang615（luxiang91A/luhui615）	luxiang91A-luhui615	Southwest China	2001-2010	ref/ref
721	taiyou99	D62A-luhui1345	Southwest China	2001-2010	ref/ref
722	Kyou2527（yifeng8hao）	K22A-shuhui527	Southwest China	2001-2010	ref/ref
723	beixiang3hao	luxiang91A-chuanzhonghuiR202	North China	2001-2010	ref/ref
724	chuanxiang858	chuanxiang29A-luhui8258	Southwest China	2001-2010	..
725	lvxiang313	lvxiang1378A-luhui7313	Southwest China	2001-2010	ref/ref
726	Kyou28	K22A-luhui8258	South China	2001-2010	ref/ref
727	gangyou177	gang46A-chenghui177	South China	1976-2000	ref/ref
728	Dyou177	D62A-chenghui177	Southwest China	1976-2000	ref/ref
729	biaoyou2hao	M52A-chenghui19hao	Southwest China	1976-2000	ref/ref
730	yueza2004	GD-1S-MR2004	South China	2001-2010	ref/ref
731	chuanxiang9hao	chuanxiang29A-chenghui425	Southwest China	2001-2010	ref/ref
732	jinyou448	jin23A-chenghui448	Middle and lower reaches of the Yangtze river	2001-2010	..
733	chuanxiangdao5hao	chuanxiang29A-chenghui761	Southwest China	2001-2010	..
734	chuanxiang178	chuanxiang31A-chenghui178	Southwest China	2001-2010	ref/ref
735	chuanxiangyou425	chuanxiang28A-chenghui425	Southwest China	2001-2010	ref/ref
736	gangyou19	gang46A-chenghui19	Southwest China	1976-2000	ref/ref
737	Dyou448	D62A-chenghui448	Southwest China	1976-2000	ref/ref
738	chuanxiangyou2hao	chuanxiang29A-chenghui177	Southwest China	1976-2000	ref/ref
739	chuanxiang3hao	chuanxiang29A-chenghui448	Southwest China	1976-2000	ref/ref
740	maoza29	228S-maohui29	South China	2001-2010	ref/ref
741	chuanxiangyou6hao	chuanxiang29A-chenghui178	Southwest China	2001-2010	ref/ref
742	Dyou527	D62A-shuhui527	Southwest China	1976-2000	ref/ref
743	gangyou527	gang46A-shuhui527	Southwest China	1976-2000	ref/ref
744	Dyou128	D62A-R128	Southwest China	1976-2000	ref/ref
745	jinyou527	jin23A-shuhui527	Southwest China	1976-2000	ref/ref
746	Ⅱyou527	Ⅱ32A-shuhui527	Southwest China	1976-2000	ref/ref
747	xieyou527	xieqingzaoA-shuhui527	Southwest China	1976-2000	ref/ref
748	Dyou158（D62A/shuhui158）	D62A-shuhui158	Southwest China	2001-2010	ref/ref
749	xinyou205	xinⅡA-shuhui205	South China	2001-2010	ref/ref
750	Ⅱyou498	Ⅱ32A-shuhui498	Southwest China	2001-2010	ref/ref
751	huayou8830	YhuanongA-R8830	South China	1976-2000	ref/ref
752	Dyou202（taiyou1hao）	D62A-shuhui202	Southwest China	2001-2010	ref/ref
753	Gyou217	G201A-shuhui527	Southwest China	2001-2010	ref/ref
754	chuannongyou528	Ⅱ32A-shuhui528	Southwest China	2001-2010	ref/ref
755	Ⅱyou838	Ⅱ32A-fuhui838	Southwest China	1976-2000	ref/ref
756	fuyou838	fu74A-fuhui838	Southwest China	1976-2000	ref/ref
757	gangyouD069	gang46A-D069	Southwest China	1976-2000	ref/ref
758	chuanfeng2hao（gangyou364）	gang46A-jianghui364	Southwest China	1976-2000	ref/ref
759	Dyou193	D62A-89193	Southwest China	1976-2000	ref/ref
760	teyoufeng13	longtefuA-yihui13	South China	2001-2010	ref/ref
761	chuanxiang9838	chuanxiang29A-fuhui838	Southwest China	2001-2010	ref/ref
762	peizataifeng	peiai64S-taifengzhan	South China	2001-2010	ref/ref
763	Byou838	803A-fuhui838	Southwest China	1976-2000	ref/ref
764	hongyou2009	hongaiA-mianhui2009	Southwest China	1976-2000	ref/ref
765	Byou811（Byou8311）	803A-fuhui311	Southwest China	2001-2010	ref/ref
766	Byou817	803A-luhui17	Southwest China	1976-2000	ref/ref
767	Byou0601	659A-mianhui2009	Southwest China	2001-2010	ref/ref
768	Byou0801	829A-shuhui527	South China	2001-2010	ref/ref
769	Byou827	803A-shuhui527	Southwest China	1976-2000	ref/ref
770	peizahangqi	peiai64S-hanghuiqihao	South China	2001-2010	ref/ref
771	peiza88	peiai64S-hanghui88	South China	2001-2010	ref/ref
772	huayou8305（huayou305）	YhuanongA-huahui305	South China	2001-2010	ref/ref
773	qiongxiangliangyou1hao	qiongxiang1S-yuefengzhan	South China	2001-2010	ref/ref
774	zaoliangyou336	N39S-huahui336	South China	2001-2010	ref/ref
775	peiza35	peiai64S-tehuazhan35xuan	South China	2001-2010	ref/ref
776	boyou8305	boA-huahui305	South China	2001-2010	ref/ref
777	huayougui99	YhuanongA-gui99	South China	1976-2000	ref/ref
778	yueyou8hao	yuetaiA-R8hao	South China	1976-2000	ref/ref
779	tianfengyou628	tianfengA-R628	South China	2001-2010	ref/ref
780	jinyou268	jin23A-ninghui268	Middle and lower reaches of the Yangtze river	2001-2010	ref/ref
781	Ⅱyoufusihao	Ⅱ32A-xianhui4hao	NA	2001-2010	ref/ref
782	zhuliangyou30	zhu1S-tanzao30	Middle and lower reaches of the Yangtze river	2001-2010	ref/ref
783	zhuliangyou08	zhu1S-tanzao08	Middle and lower reaches of the Yangtze river	2001-2010	hetero
784	jinyou468	jin23A-zhouhui168	Middle and lower reaches of the Yangtze river	2001-2010	ref/ref
785	peizamaosan	peiai64S-maosan	South China	1976-2000	ref/ref
786	luliangyou106	lu18S-K106	Southwest China	1976-2000	ref/ref
787	luliangyou28	lu18S-hua28	Middle and lower reaches of the Yangtze river	1976-2000	ref/ref
788	luliangyou105	lu18S-hua105	Middle and lower reaches of the Yangtze river	2001-2010	ref/ref
789	Kyou451	K17A-hua451	Middle and lower reaches of the Yangtze river	2001-2010	ref/ref
790	zhuliangyou819	zhu1S-hua819	Middle and lower reaches of the Yangtze river	2001-2010	ref/ref
791	jinyou284	jin23A-huahui284	Middle and lower reaches of the Yangtze river	2001-2010	ref/ref
792	xinxiangyou102	xinxiangA-H1102	Middle and lower reaches of the Yangtze river	2001-2010	ref/ref
793	fengyuanyou272（fengyou272）	fengyuanA-hua272	Middle and lower reaches of the Yangtze river	2001-2010	ref/ref
794	luliangyou611	lu18S-hua611	Middle and lower reaches of the Yangtze river	2001-2010	ref/ref
795	xianghuayou7hao	hua37A-huahui7hao	Middle and lower reaches of the Yangtze river	2001-2010	ref/ref
796	peizamaoxuan	peiai64S-maoxuan	South China	1976-2000	ref/ref
797	Ⅱyou93	Ⅱ32A-huahui93	Middle and lower reaches of the Yangtze river	2001-2010	ref/ref
798	hualiangyou164	H155S-hua164	Middle and lower reaches of the Yangtze river	2001-2010	ref/ref
799	zhuliangyou211	zhu1S-hua211	Middle and lower reaches of the Yangtze river	2001-2010	ref/ref
800	zhuliangyou611	zhu1S-hua611	Middle and lower reaches of the Yangtze river	2001-2010	ref/ref
801	Tyou272	T98A-huahui272	Middle and lower reaches of the Yangtze river	2001-2010	ref/ref
802	yahuayou451	hua297A-huahui451	Middle and lower reaches of the Yangtze river	2001-2010	ref/ref
803	huayou75	297A-huahui75	Southwest China	2001-2010	hetero
804	hualiangyou7hao	H155S-huahui7hao	Middle and lower reaches of the Yangtze river	2001-2010	ref/ref
805	zhuliangyou02	zhu1S-ZR02	Middle and lower reaches of the Yangtze river	1976-2000	ref/ref
806	Ⅰyou899	youⅠA-899	Middle and lower reaches of the Yangtze river	2001-2010	ref/ref
807	peizashuangqi	peiai64S-shuangqizhan	South China	1976-2000	ref/ref
808	jinyou899	jin23A-899	Middle and lower reaches of the Yangtze river	2001-2010	ref/ref
809	xinxiangyou118	xinxiangA-R118	Middle and lower reaches of the Yangtze river	2001-2010	ref/ref
810	siyou63	simiaoA-minghui63	Middle and lower reaches of the Yangtze river	1976-2000	ref/ref
811	yueyou360	yue4A-yuehui360	Middle and lower reaches of the Yangtze river	1976-2000	ref/ref
812	yueyou9113	yue4A-yuehui9113	Middle and lower reaches of the Yangtze river	2001-2010	ref/ref
813	weiyou227	V20A-R227	Middle and lower reaches of the Yangtze river	1976-2000	ref/ref
814	Tyou207（Tyou210、T207、T98you207、longping207）	T98A-R207	Middle and lower reaches of the Yangtze river	1976-2000	ref/ref
815	fengyou191（fengyuanA/191）	fengyuanA-xianghui191	Middle and lower reaches of the Yangtze river	1976-2000	ref/ref
816	fengyou700	fengyuanA-R700	Middle and lower reaches of the Yangtze river	1976-2000	ref/ref
817	tianfengyou85（tianfengA/G85）	tianfengA-G85	South China	2001-2010	ref/ref
818	fengyou128	yuefengA-guanghui128	South China	1976-2000	ref/ref
819	zhunliangyou527	zhunS-shuhui527	Middle and lower reaches of the Yangtze river	1976-2000	ref/ref
820	fengyuanyou299	fengyuanA-xianghui299	Middle and lower reaches of the Yangtze river	2001-2010	ref/ref
821	fengyuanyou227	fengyuanA-R227	Middle and lower reaches of the Yangtze river	2001-2010	ref/ref
822	Tyou640	T98A-R640	Middle and lower reaches of the Yangtze river	2001-2010	ref/ref
823	Tyou597	T98A-chuanghui597	Middle and lower reaches of the Yangtze river	2001-2010	ref/ref
824	Tyou300	T98A-shuhui527	Southwest China	2001-2010	ref/ref
825	liangyou0293（liangyou293）	P88S-0293	Middle and lower reaches of the Yangtze river	2001-2010	ref/ref
826	liangyou389	P88S-0389	Middle and lower reaches of the Yangtze river	2001-2010	ref/ref
827	Zliangyou68	Y58S-9311	Middle and lower reaches of the Yangtze river	2001-2010	ref/ref
828	Tyou353	T98A-R353	Middle and lower reaches of the Yangtze river	2001-2010	ref/ref
829	qiuyou998	qiuA-guanghui998	South China	1976-2000	ref/ref
830	xiangfengyou9hao	xiangfeng70A-xianghui299	Middle and lower reaches of the Yangtze river	2001-2010	ref/ref
831	ziyou1007	zi100A-RB2071	Middle and lower reaches of the Yangtze river	2001-2010	ref/ref
832	Ⅱyou997	Ⅱ32A-zhanghui997	Middle and lower reaches of the Yangtze river	2001-2010	ref/ref
833	Ⅱyou416	Ⅱ32A-R416	Middle and lower reaches of the Yangtze river	2001-2010	ref/ref
834	xieyou63	xieqingzaoA-minghui63	Middle and lower reaches of the Yangtze river	1976-2000	ref/ref
835	fengyou58	feng7A-fenghui58	Middle and lower reaches of the Yangtze river	2001-2010	ref/ref
836	fengyou29	zhong9A-fenghui929	North China	2001-2010	ref/ref
837	fengliangyouxiang1hao	guangzhan63S-fengxianghuiyihao	Middle and lower reaches of the Yangtze river	2001-2010	ref/ref
838	fengliangyou4hao	feng39S-yanhui4hao	NA	2001-2010	hetero
839	fengyou126	feng8A-989	Middle and lower reaches of the Yangtze river	2001-2010	hetero
840	shanyou998	zhenshan97A-guanghui998	South China	1976-2000	ref/ref
841	fengyou502	feng7A-fenghui502	Middle and lower reaches of the Yangtze river	2001-2010	ref/ref
842	liangyou638（fengwanxian1hao）	guangzhan63S-fenghui8hao	South China	2001-2010	ref/ref
843	fengliangyou3hao	guangzhan63S-fenghui929	Middle and lower reaches of the Yangtze river	2001-2010	ref/ref
844	fengliangyou1hao（wandao87hao）	guangzhan63S-9311	Middle and lower reaches of the Yangtze river	1976-2000	ref/ref
845	guofengyihao	zhong9A-fuhui838	NA	1976-2000	ref/ref
846	luyou136	luzhou86A-hui136	Middle and lower reaches of the Yangtze river	2001-2010	ref/ref
847	luyou875	luzhou98A-hui875	Middle and lower reaches of the Yangtze river	2001-2010	ref/ref
848	liangyou827	lubai76S-827	Middle and lower reaches of the Yangtze river	2001-2010	ref/ref
849	luyou855	luzhou86A-hui855	Middle and lower reaches of the Yangtze river	2001-2010	ref/ref
850	wandao163	M98A-MR0208	Middle and lower reaches of the Yangtze river	2001-2010	ref/ref
851	fengyou428	yuefengA-guanghui428	South China	1976-2000	ref/ref
852	huaiyou4hao	huaiA-huifuxi4hao	Middle and lower reaches of the Yangtze river	2001-2010	hetero
853	Ⅱyou04	Ⅱ32A-LR04	Middle and lower reaches of the Yangtze river	2001-2010	ref/ref
854	Kyoulv36	K17A-lv36	Middle and lower reaches of the Yangtze river	1976-2000	ref/ref
855	lvxianyou1hao(lvyou1hao、longanyou8hao)	lvsanA-lvdao24	Middle and lower reaches of the Yangtze river	2001-2010	ref/ref
856	70you9hao	7001S-wanhui9hao	Middle and lower reaches of the Yangtze river	1976-2000	ref/ref
857	xieyou9019	xieqingzaoA-9019	Middle and lower reaches of the Yangtze river	1976-2000	ref/ref
858	shuangyou3402	shuangjiuA-3402	Middle and lower reaches of the Yangtze river	2001-2010	ref/ref
859	Kyou52（wandao125）	K17A-0M052	Middle and lower reaches of the Yangtze river	2001-2010	ref/ref
860	wandao167	xieqingzaoA-1058	Middle and lower reaches of the Yangtze river	2001-2010	ref/ref
861	wandao153	1892S-RH003	Middle and lower reaches of the Yangtze river	2001-2010	ref/ref
862	fengyousimiao	yuefengA-guanghui998	South China	1976-2000	ref/ref
863	xieyou52	xieqingzaoA-0M052	Middle and lower reaches of the Yangtze river	2001-2010	ref/ref
864	xieyou035（xianzayou0402)	xieqingzaoA-2PO35	Middle and lower reaches of the Yangtze river	2001-2010	ref/ref
865	xieyou3026	xieqingzaoA-3M0623	Middle and lower reaches of the Yangtze river	2001-2010	ref/ref
866	huiliangyou3hao（zayouH3)	1892S-RH3168	NA	2001-2010	ref/ref
867	zaoxian2430	399S-ZZZ96-12	Middle and lower reaches of the Yangtze river	2001-2010	ref/ref
868	80you1hao	804A-genghui1hao	NA	2001-2010	ref/ref
869	shuangyou3404	shuangjiuA-wanhui3404	Middle and lower reaches of the Yangtze river	2001-2010	ref/ref
870	guangliangyou100	guangmoS-zihui100	Middle and lower reaches of the Yangtze river	2001-2010	ref/ref
871	liangyou100	guangmoS-zihui100xuan	Middle and lower reaches of the Yangtze river	2001-2010	ref/ref
872	youyou998	youⅠA-guanghui998	South China	1976-2000	ref/ref
873	wanhanyou1hao（N422S/R8272）	N422S-R8272	Middle and lower reaches of the Yangtze river	2001-2010	ref/ref
874	zhongyou293	zhong9A-YR293	North China	2001-2010	ref/ref
875	xinyou188	xinxingA-YR188	Middle and lower reaches of the Yangtze river	2001-2010	ref/ref
876	liangyou036	03S-anxuan6hao	Middle and lower reaches of the Yangtze river	2001-2010	ref/ref
877	xinliangyouxiang4	xinanS-CX24	Middle and lower reaches of the Yangtze river	2001-2010	ref/ref
878	liangyouhualiu	xinhuaS-anxuan6hao	NA	2001-2010	ref/ref
879	xinliangyou821	xinhuaS-821R	South China	2001-2010	ref/ref
880	fengyou293	nongfengA-YR293	Middle and lower reaches of the Yangtze river	2001-2010	ref/ref
881	nongfengyou256	nongfengA-YR256	Southwest China	2001-2010	ref/ref
882	yueza889	GD1S-W889	South China	2001-2010	ref/ref
883	nongfengyou909	nongfengA-YR909	Southwest China	2001-2010	ref/ref
884	Ⅱyou608	Ⅱ32A-hehui608	Middle and lower reaches of the Yangtze river	2001-2010	ref/ref
885	zhongzheyou608	zhongzheA-hehui608	Middle and lower reaches of the Yangtze river	2001-2010	ref/ref
886	wanliangyou16	X07S-2707	Middle and lower reaches of the Yangtze river	1976-2000	ref/ref
887	jinyou039	jin23A-R039	Middle and lower reaches of the Yangtze river	2001-2010	ref/ref
888	fengyoudazhan	tianfengA-R1128	Middle and lower reaches of the Yangtze river	2001-2010	ref/ref
889	jinliangyou5hao	Y11S-nonghua5hao	Middle and lower reaches of the Yangtze river	2001-2010	ref/ref
890	denong88	youⅠA-T0463	Middle and lower reaches of the Yangtze river	2001-2010	ref/ref
891	tianyou128	tianfengA-guanghui128	South China	2001-2010	ref/ref
892	dexiangzao4hao	DxiangA-T0974	Middle and lower reaches of the Yangtze river	2001-2010	ref/ref
893	denong316	neixiang3A-neihui2359	Middle and lower reaches of the Yangtze river	2001-2010	ref/ref
894	denong108	DxiangA-yuexiangzhan	Middle and lower reaches of the Yangtze river	2001-2010	ref/ref
895	feiyou98	feigaiA-R9833	Middle and lower reaches of the Yangtze river	2001-2010	ref/ref
896	feiyou463	feigaiA-TO463	Middle and lower reaches of the Yangtze river	2001-2010	ref/ref
897	zhongyou463	zhong9A-TO463	Middle and lower reaches of the Yangtze river	2001-2010	ref/ref
898	zhengcheng456	K17A-dehui456	Middle and lower reaches of the Yangtze river	2001-2010	ref/ref
899	Zliangyou68	zaheA-906xuan	Middle and lower reaches of the Yangtze river	2001-2010	ref/ref
900	zaheA402	zaheA-R402	Middle and lower reaches of the Yangtze river	2001-2010	ref/ref
901	zaheA201	zaheA-lihui201	Middle and lower reaches of the Yangtze river	2001-2010	ref/ref
902	yueza922	GD1S-guanghui128	South China	2001-2010	ref/ref
903	xiannong16hao（rongdao10hao）	xinxiangA-ronghui906	Middle and lower reaches of the Yangtze river	1976-2000	ref/ref
904	xiannong101	zhong9A-ronghui906xuan	Middle and lower reaches of the Yangtze river	2001-2010	ref/ref
905	xieyou962	xieqingzaoA-R962	Middle and lower reaches of the Yangtze river	1976-2000	ref/ref
906	teyou168	longtefuA-R168	South China	2011-2020	ref/ref
907	tianliangyou402	F131S-R402	South China	1976-2000	ref/ref
908	Kyou66	K17A-R66	Middle and lower reaches of the Yangtze river	1976-2000	ref/ref
909	Kyoujingu1hao	K17A-207xuan	Middle and lower reaches of the Yangtze river	1976-2000	ref/ref
910	Kyoujingu3hao	K17A-R432	Middle and lower reaches of the Yangtze river	1976-2000	ref/ref
911	tianliangyou66	tianfengS-2-R66	Middle and lower reaches of the Yangtze river	1976-2000	ref/ref
912	tianliangyou9hao	tianfengS2-gui99	Middle and lower reaches of the Yangtze river	2001-2010	hetero
913	qiuyou452	qiuA-guanghui452+H84	South China	2001-2010	ref/ref
914	tianliangyou4hao	tianfengS2-R4	Middle and lower reaches of the Yangtze river	2001-2010	ref/ref
915	eyou2hao	K17eA-jingu2hao	Middle and lower reaches of the Yangtze river	2001-2010	ref/ref
916	jinguF8	K17eA-ganxiang1hao	Middle and lower reaches of the Yangtze river	2001-2010	ref/ref
917	yiheerhao	xinfengA-3027xuan	Middle and lower reaches of the Yangtze river	2001-2010	ref/ref
918	yihe5hao	xinfengA-TO463	Middle and lower reaches of the Yangtze river	2001-2010	ref/ref
919	yihe16hao	xinfengA-R168	Middle and lower reaches of the Yangtze river	2001-2010	ref/ref
920	xin叶216hao	xinfengA-R205xuan	Middle and lower reaches of the Yangtze river	2001-2010	ref/ref
921	yihe8hao	xinfengA-R838	Middle and lower reaches of the Yangtze river	2001-2010	ref/ref
922	jiangke736	zhong9A-R1917	Middle and lower reaches of the Yangtze river	2001-2010	..
923	jiangke732	jin23A-R469	Middle and lower reaches of the Yangtze river	2001-2010	ref/ref
924	yuefengyou85	yuefengA-G85	Middle and lower reaches of the Yangtze river	2001-2010	ref/ref
925	tianyou998	tianfengA-guanghui998	South China	2001-2010	ref/ref
926	yuexin1hao	jin23A-HF135	Middle and lower reaches of the Yangtze river	2001-2010	ref/ref
927	yuexin2hao	jin23A-HF246	Middle and lower reaches of the Yangtze river	2001-2010	ref/ref
928	yuexin68	jin23A-RBC364910	Middle and lower reaches of the Yangtze river	2001-2010	ref/ref
929	hongyayou2hao	jin23A-HC101	Middle and lower reaches of the Yangtze river	2001-2010	ref/ref
930	xiangliangyou98049	125S-98049	Middle and lower reaches of the Yangtze river	1976-2000	ref/ref
931	eyou6hao	K17eA-jinguhui6hao	Middle and lower reaches of the Yangtze river	2001-2010	ref/ref
932	jiunong712	zhong9A-R712	Middle and lower reaches of the Yangtze river	2001-2010	ref/ref
933	minxianfu3020	jin23A-R21	Middle and lower reaches of the Yangtze river	2001-2010	ref/ref
934	Tyou706	T98A-R706	Middle and lower reaches of the Yangtze river	1976-2000	ref/ref
935	yuxiangyou237	yuxiangA-R237	Middle and lower reaches of the Yangtze river	2001-2010	ref/ref
936	tianyou122（tianfengyou122）	tianfengA-guanghui122	South China	2001-2010	ref/ref
937	Ⅱyou305	Ⅱ32A-R305	Middle and lower reaches of the Yangtze river	2001-2010	ref/ref
938	longping006	T98A-R402	Middle and lower reaches of the Yangtze river	2001-2010	ref/ref
939	longping048	T98A-R4480	Middle and lower reaches of the Yangtze river	2001-2010	ref/ref
940	Tyou898	T98A-R898	Middle and lower reaches of the Yangtze river	2001-2010	ref/ref
941	jinyou213	jin23A-R213	Middle and lower reaches of the Yangtze river	2001-2010	ref/ref
942	Tyou615	T98A-ce615	Middle and lower reaches of the Yangtze river	2001-2010	ref/ref
943	zhunliangyou1202	zhunS-R1202	Middle and lower reaches of the Yangtze river	2001-2010	ref/ref
944	fengyou838（longping601）	fengyuanA-fuhui838	South China	1976-2000	ref/ref
945	anliangyouqingzhan	anxiangS-kangwenqingzhan	Middle and lower reaches of the Yangtze river	2001-2010	ref/ref
946	anliangyou318	anxiangS-R318	Middle and lower reaches of the Yangtze river	1976-2000	ref/ref
947	tianyou368（tianfengyou368）	tianfengA-guanghui368	South China	2001-2010	ref/ref
948	boyougan28hao	boA-kehui752	South China	1976-2000	ref/ref
949	jinyouF6	jin23A-F674	Middle and lower reaches of the Yangtze river	1976-2000	ref/ref
950	jinyou458	jin23A-R458	Middle and lower reaches of the Yangtze river	1976-2000	ref/ref
951	yuefeng202hao	rongfengA-R99082	Middle and lower reaches of the Yangtze river	2001-2010	ref/ref
952	chunguang1hao	G4A-chunhui350	Middle and lower reaches of the Yangtze river	2001-2010	ref/ref
953	youⅠ458	youⅠA-R458	Middle and lower reaches of the Yangtze river	2001-2010	ref/ref
954	zhongyou2596	zhong9A-G012596	Middle and lower reaches of the Yangtze river	2001-2010	ref/ref
955	zhongyou329	zhong9A-SG00329	Middle and lower reaches of the Yangtze river	2001-2010	ref/ref
956	zhong9you801	zhong9A-R801	Middle and lower reaches of the Yangtze river	1976-2000	ref/ref
957	changyou2hao	zhong9A-R120	Middle and lower reaches of the Yangtze river	2001-2010	ref/ref
958	tianyou428（tianfengyou428）	tianfengA-guanghui428	South China	2001-2010	ref/ref
959	changyou4hao	boA-R120	Middle and lower reaches of the Yangtze river	2001-2010	ref/ref
960	changyou10hao	wufengA-changhui121	Middle and lower reaches of the Yangtze river	2001-2010	ref/ref
961	ganxin688	tianfengA-changhui121	Middle and lower reaches of the Yangtze river	2001-2010	ref/ref
962	boyou141	boA-141	Middle and lower reaches of the Yangtze river	1976-2000	ref/ref
963	anliangyou9808	anxiangS-9808	Middle and lower reaches of the Yangtze river	2001-2010	ref/ref
964	xiannong21hao	zhong9A-R71	Middle and lower reaches of the Yangtze river	1976-2000	ref/ref
965	xiannong24hao	2148S-Q056	Middle and lower reaches of the Yangtze river	2001-2010	ref/ref
966	xiannong20hao	zhong9A-R432	Middle and lower reaches of the Yangtze river	2001-2010	ref/ref
967	xiannong2hao	zhong9A-R2067	Middle and lower reaches of the Yangtze river	2001-2010	ref/ref
968	xiannong6hao	jin23A-R2067	Middle and lower reaches of the Yangtze river	2001-2010	ref/ref
969	tianyou116（tianfengyou116）	tianfengA-guanghui116	South China	2001-2010	ref/ref
970	xiannong10hao	zhong9A-R254	Middle and lower reaches of the Yangtze river	2001-2010	ref/ref
971	xiannong18hao	zhong9A-R268	Middle and lower reaches of the Yangtze river	2001-2010	ref/ref
972	xiannong8hao	zhong9A-R80	Middle and lower reaches of the Yangtze river	2001-2010	ref/ref
973	xiannong4hao	zhong9A-R916	Middle and lower reaches of the Yangtze river	2001-2010	ref/ref
974	xiannong12hao	zhong9A-R962	Middle and lower reaches of the Yangtze river	2001-2010	ref/ref
975	xiannong29hao	jin23A-wenhui359	Middle and lower reaches of the Yangtze river	2001-2010	ref/ref
976	xiannong1hao	youⅠA-xianhui1hao	Middle and lower reaches of the Yangtze river	2001-2010	ref/ref
977	xiannong23hao	zhong9A-xianhui1hao	Middle and lower reaches of the Yangtze river	2001-2010	ref/ref
978	xiannong3hao	jin23A-xianhui1hao	Middle and lower reaches of the Yangtze river	2001-2010	ref/ref
979	xiannong25hao	youⅠA-xianhui9898	Middle and lower reaches of the Yangtze river	2001-2010	ref/ref
980	wufengyou128	wufengA-guanghui128	South China	2001-2010	ref/ref
981	Ⅱyou1308	Ⅱ32A-xianhui1308	Middle and lower reaches of the Yangtze river	2001-2010	ref/ref
982	xiannong808	Ⅱ32A-xianhui2018	Middle and lower reaches of the Yangtze river	2001-2010	ref/ref
983	xiannong37hao	jin23A-xianhui2hao	Middle and lower reaches of the Yangtze river	2001-2010	ref/ref
984	xiannong26hao	zhenshan97A-xianhui962	Middle and lower reaches of the Yangtze river	2001-2010	ref/ref
985	xiannong313	2148S-9311	Middle and lower reaches of the Yangtze river	2001-2010	ref/ref
986	xiannong36hao	Ⅱ32A-shuanghui0421	Middle and lower reaches of the Yangtze river	2001-2010	ref/ref
987	Ⅱyou1069	Ⅱ32A-xianhui1069	Middle and lower reaches of the Yangtze river	2001-2010	ref/ref
988	xiannong123hao	dongB11A-xianhui1069	Middle and lower reaches of the Yangtze river	2001-2010	ref/ref
989	xiannong31hao	zhong9A-zhonghui7492	Middle and lower reaches of the Yangtze river	2001-2010	ref/ref
990	xiannong404	kehongⅡA-kehui23	Middle and lower reaches of the Yangtze river	2001-2010	ref/ref
991	tianyou2118（tianfengyou2118）	tianfengA-guanghui2118	South China	2001-2010	ref/ref
992	ganxin202	wufengA-R71	Middle and lower reaches of the Yangtze river	2001-2010	ref/ref
993	ganliangyou602	anxiangS-ganhui3hao	Middle and lower reaches of the Yangtze river	2001-2010	ref/ref
994	ganxin206	rongfengA-R2	Middle and lower reaches of the Yangtze river	2001-2010	ref/ref
995	ganxin203	rongfengA-R3	Middle and lower reaches of the Yangtze river	2001-2010	ref/ref
996	xieyougan20hao	xieqingzaoA-O1666	Middle and lower reaches of the Yangtze river	1976-2000	ref/ref
997	xieyougan26hao	xieqingzaoA-C1429	Middle and lower reaches of the Yangtze river	1976-2000	ref/ref
998	xiannong13hao	jin23A-9059	Middle and lower reaches of the Yangtze river	1976-2000	ref/ref
999	xiannong40hao	dongB11A-TXZ13	Middle and lower reaches of the Yangtze river	2001-2010	ref/ref
1000	yiSwan2hao	yinong3S-C20-7-85	Middle and lower reaches of the Yangtze river	2001-2010	ref/ref
1001	jinyou71	jin23A-R71	Middle and lower reaches of the Yangtze river	1976-2000	ref/ref
1002	tianyou2168（tianfengyou2168）	tianfengA-guanghui2168	South China	2001-2010	ref/ref
1003	yanong1600	tianfengA-2168	Middle and lower reaches of the Yangtze river	2001-2010	ref/ref
1004	zhuliangyou1hao	zhu1S-tianhui1hao	Middle and lower reaches of the Yangtze river	2001-2010	ref/ref
1005	changyou1hao	wuyungeng7haoA-R254	Middle and lower reaches of the Yangtze river	1976-2000	ref/ref
1006	changyou2hao（changyou02-6）	wuyungeng7haoA-C53	Middle and lower reaches of the Yangtze river	2001-2010	ref/ref
1007	changyou3hao（changyou00-8）	wuyungeng7haoA-R192	Middle and lower reaches of the Yangtze river	2001-2010	ref/ref
1008	xieyou136	xieqingzaoA-T136	Middle and lower reaches of the Yangtze river	1976-2000	ref/ref
1009	Kyou507	K17A-R507	Middle and lower reaches of the Yangtze river	1976-2000	ref/ref
1010	fengyouxiangzhan	yuefengA-R6547	Middle and lower reaches of the Yangtze river	1976-2000	ref/ref
1011	yangliangyou6hao	guangzhan63-4S-9311	Middle and lower reaches of the Yangtze river	1976-2000	hetero
1012	fengyou22（yangxianyou22）	yuefengA-yanghui22	Middle and lower reaches of the Yangtze river	2001-2010	ref/ref
1013	xieyouhong1hao（hongliangyou5hao）	xieqingzaoA-honghui1hao	Middle and lower reaches of the Yangtze river	2001-2010	ref/ref
1014	liangyoupeijiu	peiai64s-9311	Middle and lower reaches of the Yangtze river	1976-2000	ref/ref
1015	huayouguangkangzhan	huafengA-ninghuiguangkangzhan	Middle and lower reaches of the Yangtze river	2001-2010	ref/ref
1016	liangyou108	peiai64S-ninghui108	Middle and lower reaches of the Yangtze river	2001-2010	ref/ref
1017	yueyou938	yuetaiA-R938	Middle and lower reaches of the Yangtze river	1976-2000	ref/ref
1018	Ⅱyou084	Ⅱ32A-zhenhui084	Middle and lower reaches of the Yangtze river	1976-2000	ref/ref
1019	shanyou084	zhenshan97A-zhenhui084	Middle and lower reaches of the Yangtze river	1976-2000	ref/ref
1020	Ⅱyou129	Ⅱ32A-zhenhui129	Middle and lower reaches of the Yangtze river	1976-2000	ref/ref
1021	fengyou084	yuefengA-zhenhui084	Middle and lower reaches of the Yangtze river	2001-2010	ref/ref
1022	xieyou084	xieqingzaoA-zhenhui084	Middle and lower reaches of the Yangtze river	2001-2010	ref/ref
1023	tianfengyou3550（tianyou3550）	tianfengA-guanghui3550	South China	2001-2010	ref/ref
1024	tianfengyou084	tianfengA-zhenhui084	Middle and lower reaches of the Yangtze river	2001-2010	ref/ref
1025	Ⅱyou42	Ⅱ32A-zhenhui42	Middle and lower reaches of the Yangtze river	2001-2010	ref/ref
1026	sugengyou3hao	9703A-xiangqing	Middle and lower reaches of the Yangtze river	2001-2010	ref/ref
1027	8you682	xu8908A-R37682	Middle and lower reaches of the Yangtze river	1976-2000	ref/ref
1028	xuyou201	xu9320A-xuhui201	Middle and lower reaches of the Yangtze river	NA	ref/ref
1029	xuyou631（xuyou202）	xu9320A-xu11631	Middle and lower reaches of the Yangtze river	2001-2010	ref/ref
1030	xuyou733	xu364A-xu11733	Middle and lower reaches of the Yangtze river	2001-2010	ref/ref
1031	tianxie13	xu9320A-xuhui11733	Middle and lower reaches of the Yangtze river	2001-2010	hetero
1032	teyou559	longtefuA-yanhui559	Middle and lower reaches of the Yangtze river	1976-2000	ref/ref
1033	Ⅱyou559	Ⅱ32A-yanhui559	Middle and lower reaches of the Yangtze river	1976-2000	ref/ref
1034	boⅡyou938 （boyou9308）	boⅡA-qinhui9308	South China	2001-2010	ref/ref
1035	tianyou4118	tianfengA-guanghui4118	South China	2001-2010	ref/ref
1036	fengyou559	yuefengA-yanhui559	Middle and lower reaches of the Yangtze river	1976-2000	ref/ref
1037	tianfengyou269	tianfengA-yanhui269	Middle and lower reaches of the Yangtze river	2001-2010	ref/ref
1038	xieyou559	xieqingzaoA-yanhui559	Middle and lower reaches of the Yangtze river	1976-2000	ref/ref
1039	xieyou728	xieqingzaoA-suhui728	Middle and lower reaches of the Yangtze river	2001-2010	ref/ref
1040	xinliangyou6380	03S-D208	Middle and lower reaches of the Yangtze river	2001-2010	ref/ref
1041	Ⅱyou728（hongliangyou166）	Ⅱ32A-suhui728	Middle and lower reaches of the Yangtze river	2001-2010	ref/ref
1042	changyou4hao	wuyungeng7haoA-CR25	Middle and lower reaches of the Yangtze river	2001-2010	ref/ref
1043	wuyou135	wuA-C135	NA	NA	ref/ref
1044	liaoyou5218	5216A-C418	North China	1976-2000	ref/ref
1045	tianyou103	tianfengA-jinhui103	South China	2001-2010	ref/ref
1046	liaoyou2006	20A-C2106	North China	2001-2010	ref/ref
1047	liaoyou1052	liao105A-huifuxiC52	North China	2001-2010	ref/ref
1048	liaoyou20	5216A-C238	North China	2001-2010	ref/ref
1049	liaoyou5273	5216A-C73	North China	2001-2010	ref/ref
1050	jingengza2hao（jinyou9701）	3A-C272	North China	1976-2000	ref/ref
1051	3you18（3A/18）	3A-C418	North China	2001-2010	ref/ref
1052	jingengza3hao	zaohuaerA-jindao1229	North China	1976-2000	ref/ref
1053	jingengza5hao	zaohuaerA-773	North China	1976-2000	ref/ref
1054	10you18	10A-R148	North China	2001-2010	ref/ref
1055	xinzageng1hao（liangyouxingeng1hao）	peiai64S-yugeng3hao	North China	1976-2000	ref/ref
1056	boyou3550	boA-R3550	South China	1976-2000	ref/ref
1057	liangyoupeigeng	peiai64S-gengdao94205	North China	2001-2010	ref/ref
1058	Ⅱyou550	Ⅱ32A-xinhui550	North China	2001-2010	ref/ref
1059	Ⅱyou1511	Ⅱ32A-xinhui1511	North China	2001-2010	ref/ref
1060	ninggeng34hao	552A-hui15	西北	NA	ref/ref
1061	Iyou122	youI A-R122	South China	1976-2000	ref/ref
1062	jinyou117	jin23A-changhui117	Middle and lower reaches of the Yangtze river	1976-2000	ref/ref
1063	fengyouxiangzhan	yuefengA-R6547	Middle and lower reaches of the Yangtze river	1976-2000	ref/ref
1064	fengyou28	yuefengA-R288	西北	2001-2010	ref/ref
1065	mingyou02	jin23A-minghui100	西北	2001-2010	ref/ref
1066	longyou665	longA-hui665	South China	2001-2010	ref/ref
1067	mianxiang3you725	mianxiang3A-mianhui725	Southwest China	2001-2010	ref/ref
1068	fengyou737	maxieA-fenghui737	西北	2001-2010	ref/ref
1069	yixiang2084	yixiang1A-yihui2084	Southwest China	2001-2010	ref/ref
1070	yixiang19hao	yixiang1A-yihui19hao	西北	2001-2010	ref/ref
1071	yixiang11hao	yixiang1A-yihui11hao	西北	2001-2010	ref/ref
1072	mingyou6hao	MS-L24	西北	NA	ref/ref
1073	yixiang213	yixiang1A-lehui213	西北	2001-2010	hetero
1074	jinyou360	jin23A-ce360	西北	2001-2010	ref/ref
1075	huatai998	jin23A-R21	西北	2001-2010	ref/ref
1076	zhufengyou28	zhufeng2A-zhuhui3208	Southwest China	2001-2010	ref/ref
1077	longyou673	longA-hui673	South China	2001-2010	ref/ref
1078	mingyou09	xieqingzaoA-minghui1259	西北	2001-2010	ref/ref
1079	yuyou1hao	yu08A-97066	西北	2001-2010	ref/ref
1080	heyou6hao	zhong9A-hehui6hao	Southwest China	2001-2010	ref/ref
1081	sanfeng101	jin23A-sanfengR101	西北	2001-2010	ref/ref
1082	jinjian6hao	zhong9A-changhui117	Southwest China	2001-2010	ref/ref
1083	jiangyou918	jiangyubiao9A-JR918	西北	2001-2010	hetero
1084	tianrun661	xiangA-zhehui3166	西北	2001-2010	ref/ref
1085	jinjiayuan1hao	jin23A-XR401	NA	NA	ref/ref
1086	Iyou86	youIA-R8608	Middle and lower reaches of the Yangtze river	1976-2000	ref/ref
1087	boⅡyou6410	boⅡA-6410	South China	2001-2010	ref/ref
1088	huayou868（huayou668）	YhuanongA-R868	South China	2001-2010	ref/ref
1089	shennongnuo1hao	longtefuAnuo-shennongnuohui1hao	South China	2001-2010	ref/ref
1090	boⅡyou235	boⅡA-ce235	South China	2001-2010	ref/ref
1091	Ⅱyou128	Ⅱ32A-guanghui128	South China	1976-2000	ref/ref
1092	Dqibaoyou527	DqibaoA-shuhui527	South China	2001-2010	ref/ref
1093	Tyou551	T55A-wanR1	South China	2001-2010	ref/ref
1094	boⅡyou312	boⅡA-guanghui312	South China	2001-2010	ref/ref
1095	boyou125	boA-HR125	South China	2001-2010	ref/ref
1096	guanglingyou2585	IR58025A-guangling85	South China	2001-2010	ref/ref
1097	guangyou18	congguang41A-jinhui18	South China	2001-2010	ref/ref
1098	huayou651	YhuanongA-R651	South China	2001-2010	ref/ref
1099	jingfu1you128	jingfu1A-guanghui128	South China	2001-2010	ref/ref
1100	qiongxiangliangyou08	qiongxiang1s-R08	South China	2001-2010	ref/ref
1101	teyou1259	longtepuA-minghui1259	South China	2001-2010	ref/ref
1102	teyou128	longtepuA-R128	South China	1976-2000	ref/ref
1103	tianyou10hao	tianfengA-jinhuiR10	South China	2001-2010	ref/ref
1104	tianyou2168	tianfengA-guanghui2168	South China	2001-2010	ref/ref
1105	tianyou806	tianfengA-guanghui806	South China	2001-2010	ref/ref
1106	tianyoufeng2	tianfengA-guanghuifeng2	South China	2001-2010	ref/ref
1107	yueza922	GD1S-guanghui128	South China	2001-2010	ref/ref
1108	huayou665	YhuanongA-R665	South China	2001-2010	ref/ref
1109	zhanyou1018	zhanA-HR1018	South China	1976-2000	ref/ref
1110	rongdao9hao	mian5A-ronghui408	Southwest China	2001-2010	ref/ref
1111	rongdao8hao	jiangnonghanⅡA-ronghui906	Southwest China	2001-2010	..
1112	rongyou19	jin23A-R93033	Southwest China	2001-2010	ref/ref
1113	chuanfeng4hao	jiangyu80A-jianghui364	Southwest China	1976-2000	ref/ref
1114	chuanfeng5hao	jin23A-jianghui364	Southwest China	1976-2000	ref/ref
1115	chuanfeng6hao	zhong9A-jianghui151	Southwest China	1976-2000	ref/ref
1116	weitian9hao	zhong9A-066	Southwest China	2001-2010	ref/ref
1117	zhongyou936	zhong9A-dahui936	Southwest China	2001-2010	ref/ref
1118	guohaoguoxiang12hao	mianxiang5A-mianhui9937	Southwest China	2001-2010	ref/ref
1119	jinyou975	jin23A-975	South China	2001-2010	ref/ref
1120	fuyou21（SD-19）	fu4A-R21	Southwest China	2001-2010	ref/ref
1121	Kyou213	K17A-R213	Middle and lower reaches of the Yangtze river	2001-2010	ref/ref
1122	jinyou11（huayou2hao）	jin23A-longhui11	Southwest China	2001-2010	ref/ref
1123	shuofeng2hao	Ⅱ32A-THR21	Middle and lower reaches of the Yangtze river	2001-2010	ref/ref
1124	fuyou151	fu74-jianghui151	Southwest China	1976-2000	ref/ref
1125	hongyou44	hongaiA-THR44	Southwest China	2001-2010	ref/ref
1126	Dyou116	D62A-lehui116	Southwest China	1976-2000	ref/ref
1127	leyou2hao	gang46A-lehuiC32	Southwest China	1976-2000	ref/ref
1128	gangyou118	gang46A-lehui118	Southwest China	1976-2000	ref/ref
1129	youyou316	youⅠA-shanhui316	South China	2001-2010	ref/ref
1130	luyouerhao	Ⅱ32A-jinhui1253	South China	2001-2010	ref/ref
1131	luyou668	jin23A-jinhui668	Southwest China	2001-2010	ref/ref
1132	gangyou336	gang46A-95336	Southwest China	1976-2000	ref/ref
1133	Ⅱyou518	Ⅱ32A-lehui518	Southwest China	2001-2010	ref/ref
1134	yiyou99	yixiang1A-R99E37	Middle and lower reaches of the Yangtze river	2001-2010	ref/ref
1135	gangyou148	gang46A-yuhui148	South China	2001-2010	ref/ref
1136	Dyou130	D62A-meihui130	Southwest China	1976-2000	ref/ref
1137	gangyou2009	gang46A-mianhui2009	Southwest China	1976-2000	ref/ref
1138	Byou840	803A-mianhui2040	Southwest China	1976-2000	ref/ref
1139	mian2you151	mian2A-jianghui151	Southwest China	1976-2000	ref/ref
1140	haifengyou66	SG1S-G66	South China	2001-2010	ref/ref
1141	tianfengyou316	tianfengA-shanhui316	South China	2001-2010	ref/ref
1142	chuan7you89	chuan7A-mianhui89	Southwest China	1976-2000	ref/ref
1143	mian5you151	mian5A-jianghui151	South China	2001-2010	ref/ref
1144	yixiang3724	yixiang1A-mianhui3724	Southwest China	2001-2010	ref/ref
1145	yixiang937	yixiang1A-mianhui9937	South China	2001-2010	ref/ref
1146	yixiang3728	yixiang1A-mianhui3728	Southwest China	2001-2010	ref/ref
1147	zhufengyou009	zhufeng1A-mianhui2009	Southwest China	2001-2010	ref/ref
1148	shanyou94-11	zhenshan97A-9411	Southwest China	1976-2000	ref/ref
1149	jinyou182	jin23A-neihui182	Southwest China	1976-2000	ref/ref
1150	neixiang10hao	neixiang3A-neihui2539	Southwest China	2001-2010	ref/ref
1151	jixiang3hao	jixiang1A-shuhui527	South China	2001-2010	ref/ref
1152	peizafengzhan	peiai64S-fengzhan	South China	2001-2010	ref/ref
1153	gangyou827	G2480A-shuhui527	Southwest China	1976-2000	ref/ref
1154	jingu202	jinguA-shuhui202	Southwest China	2001-2010	ref/ref
1155	huaxiang7hao	huaxiangA-chuanhui907	Southwest China	2001-2010	hetero
1156	Ⅱyou949	Ⅱ32A-chuanhui949	Southwest China	1976-2000	ref/ref
1157	Kyou8149	K18A-chenghui149	Southwest China	1976-2000	ref/ref
1158	Kyou40	K17A-R40	Southwest China	1976-2000	ref/ref
1159	Kyou8725	K18A-mianhui725	Southwest China	1976-2000	ref/ref
1160	taixiang5hao	chuanxiang29A-luxianghui1hao	Southwest China	2001-2010	ref/ref
1161	chuanyou75535	chuan75A-CDR535	Southwest China	1976-2000	ref/ref
1162	fuyou994	fuyiA-chenghui994	Southwest China	1976-2000	ref/ref
1163	zhanyou226	zhanA-HR226	South China	2001-2010	ref/ref
1164	Ⅱyou162	Ⅱ32A-shuhui162	Southwest China	1976-2000	ref/ref
1165	gangyou130	gang46A-130	Southwest China	1976-2000	ref/ref
1166	Dyou361	DshanA-shuhui361	Southwest China	1976-2000	ref/ref
1167	gangyou361	gang46A-shuhui361	Southwest China	1976-2000	ref/ref
1168	Dyou363	D62A-shuhui363	Southwest China	1976-2000	ref/ref
1169	gangyou363	gang46A-shuhui363	Southwest China	1976-2000	ref/ref
1170	Dyou162	DshanA-shuhui162	Southwest China	1976-2000	ref/ref
1171	Dxiang101	D62A-R101	Southwest China	2001-2010	ref/ref
1172	Dyou2362	D23A-shuhui362	Southwest China	2001-2010	ref/ref
1173	Dyou368	D62A-xinshuhui368	South China	2001-2010	ref/ref
1174	huayou638	YhuanongA-R638	South China	2001-2010	ref/ref
1175	gangyou158	gang46A-shuhui158	Southwest China	2001-2010	ref/ref
1176	Dxiang707	Dxiang4A-shuhui707	Southwest China	2001-2010	ref/ref
1177	Ⅱyou363	Ⅱ32A-shuhui363	Southwest China	2001-2010	ref/ref
1178	fuyou527	fuyiA-shuhui527	Middle and lower reaches of the Yangtze river	1976-2000	ref/ref
1179	xieyou716（shuxiangyou1hao）	xieqingzaoA-shuhui716	Middle and lower reaches of the Yangtze river	2001-2010	ref/ref
1180	Dyou17	D35A-kanghui527	Southwest China	2001-2010	ref/ref
1181	kedao3hao	gang46A-shuhui362	Southwest China	2001-2010	ref/ref
1182	zhongyou368	zhong9A-shuhui368	Southwest China	2001-2010	ref/ref
1183	yixiang707	yixiang1A-shuhui707	Southwest China	2001-2010	ref/ref
1184	Dyou203	D62A-shuhui203	South China	2001-2010	hetero
1185	jinliangyouyouzhan	jinyueS1-N1	South China	2001-2010	ref/ref
1186	Dyou205	D62A-shuhui205	South China	2001-2010	ref/ref
1187	Dyou2527(taiyou2hao)	D200A-shuhui527	Middle and lower reaches of the Yangtze river	2001-2010	ref/ref
1188	shanyou527	zhenshan97A-shuhui527	Middle and lower reaches of the Yangtze river	2001-2010	ref/ref
1189	jinguyou72(shuxiangyou5hao)	jinguA-shuhuizao72	Middle and lower reaches of the Yangtze river	2001-2010	ref/ref
1190	Dyou3527	D35A-shuhui527	Middle and lower reaches of the Yangtze river	2001-2010	ref/ref
1191	Ⅱyou69（ⅡyouD069）	Ⅱ32A-D069	Middle and lower reaches of the Yangtze river	2001-2010	ref/ref
1192	mianxiang576	mianxiang1A-fuhui576	Southwest China	2001-2010	ref/ref
1193	zhongyou85	zhong9A-puhui85	Southwest China	1976-2000	ref/ref
1194	shulongyou4hao	zhong9A-JR885	Southwest China	2001-2010	hetero
1195	shulongyou3hao	Z833A-shulonghui862	Southwest China	2001-2010	ref/ref
1196	yuliangyou16	yuS-N16	South China	2001-2010	ref/ref
1197	Cyou2009	CA-mianhui2009	Southwest China	1976-2000	ref/ref
1198	Cyou2040	CA-mianhui2040	Southwest China	1976-2000	ref/ref
1199	Cyou2095	CA-mianhui2095	Southwest China	2001-2010	ref/ref
1200	Cyouduoxi1hao	CA-duoxi1hao	Southwest China	1976-2000	ref/ref
1201	Ⅱyou1313	Ⅱ32A-YR1313	Southwest China	1976-2000	ref/ref
1202	gangyou3551	gang46A-yihui3551	Southwest China	1976-2000	ref/ref
1203	Ⅱyou1577	Ⅱ32A-yihui1577	Southwest China	1976-2000	ref/ref
1204	gangyou1577	gang46A-yihui1577	Southwest China	1976-2000	ref/ref
1205	yixiang1577（tianxie6hao）	yixiang1A-yihui1577	Southwest China	1976-2000	ref/ref
1206	huayouxiangzhan	YhuanongA-huaxiangzhan	South China	2001-2010	ref/ref
1207	yixiang3003	Ⅱ32A-yihui3003	Southwest China	2001-2010	ref/ref
1208	mian5you3551	mian5A-yihui3551	Southwest China	2001-2010	ref/ref
1209	yixiang10hao（yixiangyou10hao）	yixiang1A-yihui10hao	Southwest China	2001-2010	ref/ref
1210	yixiang1313	yixiang1A-yihui1313	Southwest China	2001-2010	ref/ref
1211	yixiang3551	yixiang1A-yihui3551	Southwest China	2001-2010	ref/ref
1212	yixiang9hao（yixiangyou9hao）	yixiang1A-yihui9hao	Southwest China	2001-2010	ref/ref
1213	yixiang1979	yixiang1A-yihui1979	Southwest China	2001-2010	ref/ref
1214	yixiang3774	yixiang1A-yihui3774	Southwest China	2001-2010	ref/ref
1215	yixiang4106	yixiang1A-yihui4106	Southwest China	2001-2010	ref/ref
1216	yixiang2084	yixiang1A-yihui2084	Southwest China	2001-2010	ref/ref
1217	peizaruanxiang	peiai64S-ruanxiangzhan	South China	2001-2010	ref/ref
1218	yixiang2239	yixiang1A-yihui2239	Southwest China	2001-2010	ref/ref
1219	Nyou1577	NJ7A-yihui1577	Southwest China	1976-2000	ref/ref
1220	yixiang99E-4	yixiang1A-99E-4	Southwest China	2001-2010	ref/ref
1221	zhongyou63	zhong9A-minghui63	Southwest China	2001-2010	ref/ref
1222	yixiang101	yixiang1A-GR101	Southwest China	2001-2010	ref/ref
1223	Ⅱyou3213	Ⅱ32A-shuanghui3213	Southwest China	2001-2010	ref/ref
1224	chuannongyou498	chuannong1A-shuhui498	Southwest China	2001-2010	ref/ref
1225	chuannongyou527	chuannong1A-shuhui527	Southwest China	2001-2010	ref/ref
1226	dexiang4103	dexiang074A-luhuiH103	Southwest China	2001-2010	ref/ref
1227	fengdayou2590	fengda114A-fenghui2590	Southwest China	2001-2010	ref/ref
1228	tianyou697	tianfengA-shanhui697	South China	2001-2010	ref/ref
1229	gangxiang828	gangxiang1A-shanhui8281	Southwest China	2001-2010	ref/ref
1230	jinyou18	jin23A-R18	Southwest China	1976-2000	ref/ref
1231	longyou305	yixiang1A-fuhui305	Southwest China	2001-2010	ref/ref
1232	tianlongyou540	tianlong5A-tianlonghui140	Southwest China	2001-2010	ref/ref
1233	yixiang2079	yixiang1A-dahui2079	Southwest China	2001-2010	ref/ref
1234	jinyou117	jin23A-changhui117	Southwest China	1976-2000	ref/ref
1235	sanxiangyou613	sanxiangA-yo613	Middle and lower reaches of the Yangtze river	2001-2010	ref/ref
1236	shanyou416	zhenshan97A-R416	Middle and lower reaches of the Yangtze river	2001-2010	ref/ref
1237	fengyuanyou6135	fengyuanA-R61-3-5	Middle and lower reaches of the Yangtze river	2001-2010	ref/ref
1238	gangyou416	gang46A-R416	Middle and lower reaches of the Yangtze river	2001-2010	ref/ref
1239	tianfengyou518	tianfengA-shanhui518	South China	2001-2010	ref/ref
1240	zhuliangyou706	zhu1S-R706	Middle and lower reaches of the Yangtze river	2001-2010	ref/ref
1241	fengyou527	fengyuanA-shuhui527	Middle and lower reaches of the Yangtze river	2001-2010	ref/ref
1242	luliangyou8hao	lu18S-96E08	Middle and lower reaches of the Yangtze river	2001-2010	ref/ref
1243	zhuliangyou100	zhu1s-zhongjian100	Middle and lower reaches of the Yangtze river	2001-2010	ref/ref
1244	jinyou44	jin23A-yuehui44	Middle and lower reaches of the Yangtze river	1976-2000	2
1245	peiliangyou93	peiai64S-yuehui9113	Middle and lower reaches of the Yangtze river	1976-2000	ref/ref
1246	xinxiangyou207	xinxiangA-R207	South China	1976-2000	ref/ref
1247	fengyou9hao（fengyuanA/9hao）	fengyuanA-9hao	Middle and lower reaches of the Yangtze river	1976-2000	ref/ref
1248	fengyou210	fengyuanA-210	Middle and lower reaches of the Yangtze river	1976-2000	ref/ref
1249	jinyou213	jin23A-R213	Middle and lower reaches of the Yangtze river	2001-2010	ref/ref
1250	boⅡyou668	boⅡA-shenhui668	South China	2001-2010	ref/ref
1251	shenyou152	shen97A-R152	South China	2001-2010	ref/ref
1252	H37you207	H37A-R207	Middle and lower reaches of the Yangtze river	2001-2010	ref/ref
1253	jinyou297	jin23A-R297	Middle and lower reaches of the Yangtze river	2001-2010	ref/ref
1254	jinyou640	jin23A-R640	Middle and lower reaches of the Yangtze river	2001-2010	ref/ref
1255	xinxiangyou640	xinxiangA-R640	Middle and lower reaches of the Yangtze river	2001-2010	ref/ref
1256	Tyou855	T98A-R855	South China	2001-2010	ref/ref
1257	Tyou100	T98A-xianghui100	Middle and lower reaches of the Yangtze river	2001-2010	ref/ref
1258	jiyou716	ji2A-shuhui716	Southwest China	2001-2010	hetero
1259	zhuliangyou21	zhu1S-shida21	Middle and lower reaches of the Yangtze river	2001-2010	ref/ref
1260	shenliangyou58xiangyouzhan	Y58S-yuxiangyouzhan	South China	2001-2010	..
1261	jiyou7hao	ji2A-shuhui007	South China	2001-2010	ref/ref
1262	Ⅱyou918	Ⅱ32A-zhanghui918	Middle and lower reaches of the Yangtze river	2001-2010	ref/ref
1263	Cliangyou4488	C815S-4488	Middle and lower reaches of the Yangtze river	2001-2010	ref/ref
1264	Cliangyou755	C815S-755	Middle and lower reaches of the Yangtze river	2001-2010	ref/ref
1265	Cliangyou343	C815S-yuehui9113	Middle and lower reaches of the Yangtze river	2001-2010	ref/ref
1266	zhuliangyou4024	zhu1S-4024	Middle and lower reaches of the Yangtze river	2001-2010	ref/ref
1267	Yliangyou599	Y58S-R599	Middle and lower reaches of the Yangtze river	2001-2010	ref/ref
1268	zhuliangyou189	zhu1S-R189	Middle and lower reaches of the Yangtze river	2001-2010	ref/ref
1269	ziyou299	zi100A-xianghui299	Middle and lower reaches of the Yangtze river	2001-2010	ref/ref
1270	jinyou212	jin23A-R2122	Middle and lower reaches of the Yangtze river	2001-2010	ref/ref
1271	peizahangxiang	peiai64S-hangxiang	South China	2001-2010	ref/ref
1272	jinyou844	jin23A-R844	Middle and lower reaches of the Yangtze river	2001-2010	ref/ref
1273	shuangliangyou1hao	shuang8S-0293	Middle and lower reaches of the Yangtze river	2001-2010	ref/ref
1274	Yliangyou86	Y58S-minghui86	Middle and lower reaches of the Yangtze river	2001-2010	ref/ref
1275	Yliangyou7hao	Y58S -B163	Middle and lower reaches of the Yangtze river	2001-2010	ref/ref
1276	Yliangyou8hao	Y58S-minghui63	Middle and lower reaches of the Yangtze river	2001-2010	ref/ref
1277	luliangyou257	lu18S-hua257	Middle and lower reaches of the Yangtze river	2001-2010	ref/ref
1278	zhuliangyou268	zhu1S-hua268	Middle and lower reaches of the Yangtze river	2001-2010	ref/ref
1279	luliangyou819	lu18S-hua819	Middle and lower reaches of the Yangtze river	2001-2010	ref/ref
1280	lingliangyou564	xiangling628S-huahui564	Middle and lower reaches of the Yangtze river	2001-2010	ref/ref
1281	peiza130	peiai64S-hanghui130	South China	2001-2010	ref/ref
1282	huayou322	hua37A-TR322	Middle and lower reaches of the Yangtze river	2001-2010	ref/ref
1283	hualiangyou1548	H155S-R1548	Middle and lower reaches of the Yangtze river	2001-2010	ref/ref
1284	lingliangyou268	xiangling628S-hua268	Middle and lower reaches of the Yangtze river	2001-2010	ref/ref
1285	yahuayou624	hua297A -huahui624	Middle and lower reaches of the Yangtze river	2001-2010	ref/ref
1286	H28you451	H28A-huahui451	Middle and lower reaches of the Yangtze river	2001-2010	ref/ref
1287	zhongyou272	zhong9A-huahui272	Middle and lower reaches of the Yangtze river	2001-2010	ref/ref
1288	luliangyou211	lu18S-hua211	Middle and lower reaches of the Yangtze river	2001-2010	ref/ref
1289	shenliangyou5814	Y58S-bing4114	Middle and lower reaches of the Yangtze river	2001-2010	ref/ref
1290	jinyou433	jin23A-P433	Middle and lower reaches of the Yangtze river	2001-2010	ref/ref
1291	Tyou535	T98A-T0535	Middle and lower reaches of the Yangtze river	2001-2010	ref/ref
1292	qiuyou3008	qiuA-yuehui3008	South China	2001-2010	ref/ref
1293	Tyou1128	T98A-MZ980081128	Middle and lower reaches of the Yangtze river	2001-2010	ref/ref
1294	Yliangyou302	Y58S-F302	Middle and lower reaches of the Yangtze river	2001-2010	ref/ref
1295	Yliangyou527	Y58S-shuhui527	Middle and lower reaches of the Yangtze river	2001-2010	ref/ref
1296	Yliangyou51	Y58S-J5511	Middle and lower reaches of the Yangtze river	2001-2010	ref/ref
1297	changlongyihao	-	NA	NA	ref/ref
1298	xianfengyou034	xianfengA-honghui034	Middle and lower reaches of the Yangtze river	2001-2010	ref/ref
1299	xianfengyou933	xianfengA-honghui933	Middle and lower reaches of the Yangtze river	2001-2010	ref/ref
1300	tanliangyou83	tannongS-tanzao183	Middle and lower reaches of the Yangtze river	2001-2010	ref/ref
1301	zhongyou978	zhongjiuA-lianghui1hao	Middle and lower reaches of the Yangtze river	2001-2010	ref/ref
1302	peiliangyou568	peiai64S-568	Middle and lower reaches of the Yangtze river	2001-2010	ref/ref
1303	maozayunsan	228S-maohuiyunsan	South China	2001-2010	ref/ref
1304	aolongyou282	aolong1S-H282	Middle and lower reaches of the Yangtze river	2011-2020	ref/ref
1305	aoliangyou69	aolong1S-R69	Middle and lower reaches of the Yangtze river	2001-2010	ref/ref
1306	jinyouhuai340	jin23A-huaihui340	Middle and lower reaches of the Yangtze river	2001-2010	ref/ref
1307	Yliangyou9918	Y58S-R928	Middle and lower reaches of the Yangtze river	2001-2010	ref/ref
1308	xiangzhongyou918	xiangzhou113A-zhanghui918	NA	NA	ref/ref
1309	zhongyou9806	zhong9A-R9806	Middle and lower reaches of the Yangtze river	2001-2010	ref/ref
1310	chuanxiangyou1101	chuanxiang29A-R1101	Middle and lower reaches of the Yangtze river	2001-2010	ref/ref
1311	guangliangyou8hao	guang8S-R8	Middle and lower reaches of the Yangtze river	2001-2010	ref/ref
1312	tanliangyou921	tannongＳ-tanzao921	Middle and lower reaches of the Yangtze river	2001-2010	ref/ref
1313	zhuliangyou505	zhu1S-505	Middle and lower reaches of the Yangtze river	2001-2010	ref/ref
1314	yueza8763	GD-5S-maohui763	South China	2001-2010	ref/ref
1315	xingyou1hao	xingchengA-xianhui207	Middle and lower reaches of the Yangtze river	2001-2010	ref/ref
1316	Yliangyouxiang2hao	Y58S-jianghui6292	Middle and lower reaches of the Yangtze river	2001-2010	ref/ref
1317	zhuliangyou25	zhu1S-hua25	Middle and lower reaches of the Yangtze river	2001-2010	ref/ref
1318	fengyou207	fengyuanA-xianhui207	Middle and lower reaches of the Yangtze river	1976-2000	ref/ref
1319	zhongyou463	zhong9A-To463	Middle and lower reaches of the Yangtze river	2001-2010	ref/ref
1320	zhongyou207	zhong9A-xianhui207	Middle and lower reaches of the Yangtze river	1976-2000	ref/ref
1321	Cliangyou501	C815S-zhi501	Middle and lower reaches of the Yangtze river	2001-2010	ref/ref
1322	zhuliangyou811	zhu1S-hua811	Middle and lower reaches of the Yangtze river	2001-2010	ref/ref
1323	jiuyou120	898A-changhui120	Middle and lower reaches of the Yangtze river	2001-2010	ref/ref
1324	zhongyou36	zhong9A-ronghui36	Southwest China	2001-2010	ref/ref
1325	peizaruanzhan	aipei64S-kangwenruanzhan	South China	2001-2010	ref/ref
1326	zhuliangyou02	zhu1S-ZR02	Middle and lower reaches of the Yangtze river	1976-2000	ref/ref
1327	zhunliangyou1202	zhunS-R1202	Middle and lower reaches of the Yangtze river	2001-2010	ref/ref
1328	yueyou108	yue4A-ce108	Middle and lower reaches of the Yangtze river	2001-2010	ref/ref
1329	Cliangyou4418	C815S-218	Middle and lower reaches of the Yangtze river	2001-2010	ref/ref
1330	xinxiangyou9113	xinxiangA-yuehui9113	Middle and lower reaches of the Yangtze river	2001-2010	ref/ref
1331	shenyou2200	shen97A-R2200	Middle and lower reaches of the Yangtze river	2001-2010	ref/ref
1332	yueyou9264	yue4A-W264	Middle and lower reaches of the Yangtze river	2001-2010	ref/ref
1333	jinyou938	jin23A-98238	Middle and lower reaches of the Yangtze river	2001-2010	ref/ref
1334	zhuliangyou58	zhu1S-ce58	Middle and lower reaches of the Yangtze river	1976-2000	ref/ref
1335	yangyou1hao	yangmingA-zhanghui01	Middle and lower reaches of the Yangtze river	2001-2010	ref/ref
1336	tianfengyou652	tianfengA-shanhui652	NA	2001-2010	ref/ref
1337	zhongyou4202	zhongjiuA-4202	Middle and lower reaches of the Yangtze river	2001-2010	ref/ref
1338	zhuliangyou312	zhu1S-31312	Middle and lower reaches of the Yangtze river	2001-2010	ref/ref
1339	zhuliangyou4290	zhu1s-4290	Middle and lower reaches of the Yangtze river	2001-2010	ref/ref
1340	xinliangyou98	xinanS-hong98	Middle and lower reaches of the Yangtze river	2001-2010	ref/ref
1341	xieyou978(jinsui1hao)	xieqingzaoA-R978	Middle and lower reaches of the Yangtze river	2001-2010	ref/ref
1342	Dyou986（longanyou2hao）	D62A-chihui986	Middle and lower reaches of the Yangtze river	2001-2010	ref/ref
1343	za0152	xieqingzaoA-0152	Middle and lower reaches of the Yangtze river	2001-2010	ref/ref
1344	chu9507	Ⅱ32A-R9507	Middle and lower reaches of the Yangtze river	2001-2010	ref/ref
1345	fuxiangyou98	fuxiangA-chufu5098	Middle and lower reaches of the Yangtze river	2001-2010	ref/ref
1346	longanyou1hao	xieqingzaoA-CW-18	Middle and lower reaches of the Yangtze river	1976-2000	ref/ref
1347	luyou827	luzhou86A-hui827	Middle and lower reaches of the Yangtze river	2001-2010	ref/ref
1348	mingyou98（wuyou1hao）	M98A-fenghui98003	Middle and lower reaches of the Yangtze river	2001-2010	ref/ref
1349	aiyou39	aizhixiangA-MR39	North China	2001-2010	ref/ref
1350	xinlongyou1hao	M98A-XR03003	Middle and lower reaches of the Yangtze river	2001-2010	ref/ref
1351	huailiangyou3hao	peiai64S-hui9810	Middle and lower reaches of the Yangtze river	2001-2010	ref/ref
1352	Ⅱyouming88	Ⅱ32A-minghui88	Middle and lower reaches of the Yangtze river	2001-2010	ref/ref
1353	wandao72	80-4A-2277	Middle and lower reaches of the Yangtze river	1976-2000	ref/ref
1354	Kyou954	K17A-9M054	Middle and lower reaches of the Yangtze river	2001-2010	ref/ref
1355	Ⅲyou98	MH2003A-R18	North China	1976-2000	ref/ref
1356	fengyou188	nongfengA-YR188	Middle and lower reaches of the Yangtze river	NA	ref/ref
1357	taixiangyouyutuzhan	taixiang1209A/yutuzhan	South China	2011-2020	ref/ref
1358	nanliangyou362	nan11S/R362	South China	2011-2020	ref/ref
1359	*yuanfengyou3169	yuanfengA×R3169	South China	2011-2020	ref/ref
1360	*quanyou683	quan9311A×fuhui683	Middle and lower reaches of the Yangtze river	2011-2020	ref/ref
1361	*Yliangyou927	Y58S×R927	Middle and lower reaches of the Yangtze river	2011-2020	ref/ref
1362	*longliangyousizhan	longke638S/sizhan	Middle and lower reaches of the Yangtze river	2011-2020	ref/ref
1363	*juyou2058	jufeng2A/D2058	Middle and lower reaches of the Yangtze river	2011-2020	ref/ref
1364	*pengyou5627	pengA/ R5627	Middle and lower reaches of the Yangtze river	2011-2020	ref/ref
1365	*Yliangyou17	Y58S/chuanghui17	Middle and lower reaches of the Yangtze river	2011-2020	ref/ref
1366	*guangliangyou6869	guangzhan63-4S×hehui6869	Middle and lower reaches of the Yangtze river	2011-2020	hetero
1367	*quanxiangyou1393	quanxiang79A/yanhui1393	Middle and lower reaches of the Yangtze river	2011-2020	ref/ref
1368	*heliangyou1130	he620S×HR1130	Middle and lower reaches of the Yangtze river	2011-2020	ref/ref
1369	*huazheyou9hao	huazheA×hui9	Middle and lower reaches of the Yangtze river	2011-2020	ref/ref
1370	*zhaoliangyou7213	272S/R13	South China	2011-2020	ref/ref
1371	*liangyou765	guangzhan63S-4/R166	Middle and lower reaches of the Yangtze river	2011-2020	ref/ref
1372	*longliangyou1212	long638S/R1212	Middle and lower reaches of the Yangtze river	2011-2020	ref/ref
1373	*haoliangyou727	zhuxuan63-8/R727	Middle and lower reaches of the Yangtze river	2011-2020	ref/ref
1374	*hongliangyou216	hong16S/R216	Middle and lower reaches of the Yangtze river	2011-2020	ref/ref
1375	*Tliangyou601	T01S×anxuan6hao	Middle and lower reaches of the Yangtze river	2011-2020	hetero
1376	*keliangyou168	ke1S/R268	Middle and lower reaches of the Yangtze river	2011-2020	ref/ref
1377	guangliangyou187	guangzhan63-4S/∧-187	Middle and lower reaches of the Yangtze river	2011-2020	hetero
1378	*shenliangyou3155	shen08S/AC3155	Middle and lower reaches of the Yangtze river	2011-2020	ref/ref
1379	*longliangyou6089	longke638S/H6089	Middle and lower reaches of the Yangtze river	2011-2020	ref/ref
1380	*keliangyou9218	keS/xianghui9218	Middle and lower reaches of the Yangtze river	2011-2020	ref/ref
1381	*shenyou95039	shen95A×quanhui039	South China	2011-2020	ref/ref
1382	*neixiang7119	N7B/yixiangB//zhenshan97B	Middle and lower reaches of the Yangtze river	NA	ref/ref
1383	*huiliangyou858	1892S/M858	Middle and lower reaches of the Yangtze river	2011-2020	ref/ref
1384	*shenliangyou160	shen08S/T160	Middle and lower reaches of the Yangtze river	2011-2020	ref/ref
1385	*huifengyou5335	huifengA/minhui5335	Middle and lower reaches of the Yangtze river	2011-2020	ref/ref
1386	*liangyou383	1892s/R383	Middle and lower reaches of the Yangtze river	2011-2020	ref/ref
1387	*quanliangyou2118	quan211S/YR0822	Middle and lower reaches of the Yangtze river	2011-2020	ref/ref
1388	*9you3hao	quan9311A/RC3	Middle and lower reaches of the Yangtze river	2011-2020	ref/ref
1389	*yiliangyou707	6105S/FR707	Middle and lower reaches of the Yangtze river	2011-2020	ref/ref
1390	*liangyou989	anlong5S/R989	Middle and lower reaches of the Yangtze river	2011-2020	hetero
1391	*26you33	26A×guanghui33	South China	2011-2020	ref/ref
1392	*juliangyou676	RGD-7S×fuhui676	Middle and lower reaches of the Yangtze river	2011-2020	ref/ref
1393	*xiangliangyou1168	xiang1S/R168	Middle and lower reaches of the Yangtze river	2011-2020	ref/ref
1394	*luoyou832	luohong4A/zhenhui832	Middle and lower reaches of the Yangtze river	2011-2020	ref/ref
1395	*nongxiangyou22	nongxiangA/TR22	Middle and lower reaches of the Yangtze river	2011-2020	ref/ref
1396	*liliangyou959	liS/R959	Middle and lower reaches of the Yangtze river	2011-2020	ref/ref
1397	*liangyou8676	Bph68S×fuhui676	Middle and lower reaches of the Yangtze river	2011-2020	ref/ref
1398	*quanjiuyou801	quan9311A×YHR801	Middle and lower reaches of the Yangtze river	2011-2020	ref/ref
1399	*095S/92067	095S×92067	Middle and lower reaches of the Yangtze river	2011-2020	ref/ref
1400	*7A/R105	7A×R105	Middle and lower reaches of the Yangtze river	2011-2020	ref/ref
1401	*quanyou3745	quan9311A/D3745	Middle and lower reaches of the Yangtze river	2011-2020	ref/ref
1402	*hengfengyouhuazhan	hengfengA×huazhan	South China	2011-2020	ref/ref
1403	*longliangyou1377	longke638S/R1377	Middle and lower reaches of the Yangtze river	2011-2020	ref/ref
1404	*D051S/ZZZ138	D051S/ZZZ138	Middle and lower reaches of the Yangtze river	2011-2020	ref/ref
1405	*shenliangyou315	shen08S×R315	Middle and lower reaches of the Yangtze river	2011-2020	ref/ref
1406	*huifengyou3301	huifengA/minhui3301	Middle and lower reaches of the Yangtze river	2011-2020	hetero
1407	*yunliangyou556	yunfengS/aoR556	Middle and lower reaches of the Yangtze river	2011-2020	ref/ref
1408	*wangliangyou1133	wangS×R1133	Middle and lower reaches of the Yangtze river	2011-2020	ref/ref
1409	*liangyou516	ke1S/R5516	Middle and lower reaches of the Yangtze river	2011-2020	ref/ref
1410	*moliangyou767	guangmoS/R767	Middle and lower reaches of the Yangtze river	2011-2020	ref/ref
1411	*tianlongyou169	tianlong16A/tianlonghui19	Middle and lower reaches of the Yangtze river	2011-2020	ref/ref
1412	*jingliangyou1468	jing4155S/R1468	Middle and lower reaches of the Yangtze river	2011-2020	ref/ref
1413	*heliangyou8341	he620S/R8341	South China	2011-2020	ref/ref
1414	*Yliangyou372	Y58S×R372	Middle and lower reaches of the Yangtze river	2011-2020	ref/ref
1415	*yangliangyou228	yangxian2S×yanghui8128	Middle and lower reaches of the Yangtze river	2011-2020	ref/ref
1416	*liangyou391	5393S/R191	Middle and lower reaches of the Yangtze river	2011-2020	ref/ref
1417	*pengyou1022	pengA×R1022	Middle and lower reaches of the Yangtze river	2011-2020	ref/ref
1418	*zhongxinyou30	zhongxinA×R30	Middle and lower reaches of the Yangtze river	2011-2020	ref/ref
1419	*longliangyou1598	longS×P1598	Middle and lower reaches of the Yangtze river	2011-2020	ref/ref
1420	*liangyouersansimiao	234S/wushansimiao	Middle and lower reaches of the Yangtze river	2011-2020	ref/ref
1421	*guangliangyou730	guangzhan63-4s/xinfeng730	Middle and lower reaches of the Yangtze river	2011-2020	ref/ref
1422	*huazhongyou1hao（yuanming91you16）	huazhong1A×hui1	Middle and lower reaches of the Yangtze river	2011-2020	ref/ref
1423	*Yliangyou1226	Y58S×yuehui1226	South China	2011-2020	ref/ref
1424	*liangyou631	5308S/6P031	Middle and lower reaches of the Yangtze river	2011-2020	ref/ref
1425	*yuanliangyou17hao	Y58S/X3020	Middle and lower reaches of the Yangtze river	2011-2020	ref/ref
1426	*chaoyouqianhao	guangxiang24S×R900	Middle and lower reaches of the Yangtze river	2011-2020	ref/ref
1427	*jiliangyou3885	jiS/R3885	Middle and lower reaches of the Yangtze river	2011-2020	ref/ref
1428	*jiayouzhongke12-3	jia81A×zhongkexianhui33	Middle and lower reaches of the Yangtze river	2011-2020	ref/ref
1429	*huiliangyou1813	1892S/R1813	Middle and lower reaches of the Yangtze river	2011-2020	ref/ref
1430	*heliangyou49	he620S×49	South China	2011-2020	ref/ref
1431	*9you153	quan9311A/zhonghui153	Middle and lower reaches of the Yangtze river	2011-2020	ref/ref
1432	*guangyou688	guangkang13A/nanhui688	Middle and lower reaches of the Yangtze river	2011-2020	ref/ref
1433	*liangyou6507	6105S/gengR507	Middle and lower reaches of the Yangtze river	2011-2020	hetero
1434	*xiangliangyou143	guangxiang24S/P143	Middle and lower reaches of the Yangtze river	2011-2020	ref/ref
1435	*wangliangyou6hao	wangS×wanghui006	Middle and lower reaches of the Yangtze river	2011-2020	ref/ref
1436	*guangliangyou187	guangzhan63-4S/∧-187	Middle and lower reaches of the Yangtze river	2011-2020	hetero
1437	*liangyou1126	ruifeng15Ｓ/GR26	Middle and lower reaches of the Yangtze river	2011-2020	ref/ref
1438	*neixiang6you538	neixiang6A/shuhui538	Middle and lower reaches of the Yangtze river	2011-2020	ref/ref
1439	*quanliangyou258	quan1S/ YR258	Middle and lower reaches of the Yangtze river	2011-2020	hetero
1440	*088S/R70122	088S×R70122	Middle and lower reaches of the Yangtze river	2011-2020	ref/ref
1441	*shenyou7618	shen97A/zhongzhonghui1618	South China	2011-2020	ref/ref
1442	*shenliangyou8010	shen8S/R1010	Middle and lower reaches of the Yangtze river	2011-2020	ref/ref
1443	*lvliangyou2740	lv102S/R2740	Middle and lower reaches of the Yangtze river	2011-2020	ref/ref
1444	*Bliangyou6628	B621S/R628	Middle and lower reaches of the Yangtze river	2011-2020	ref/ref
1445	*Yliangyou9826	Y58s/xinfeng9826	Middle and lower reaches of the Yangtze river	2011-2020	ref/ref
1446	*shenliangyou1135	shen08S/R1135	Middle and lower reaches of the Yangtze river	2011-2020	ref/ref
1447	*shenliangyou8026	shen08S/R8026	Middle and lower reaches of the Yangtze river	2011-2020	ref/ref
1448	*longliangyou1813	longke638S×R1813	Middle and lower reaches of the Yangtze river	2011-2020	ref/ref
1449	*jingliangyou298	jing118S×R298	Middle and lower reaches of the Yangtze river	2011-2020	hetero
1450	*Cliangyou583	C815S/CR583	Middle and lower reaches of the Yangtze river	2011-2020	ref/ref
1451	*jingliangyou233	jing118S/R233	Middle and lower reaches of the Yangtze river	2011-2020	hetero
1452	*yunliangyouhuazhan	143S/huazhan	South China	2011-2020	ref/ref
1453	*yunliangyou567	yunfengS/aoR567	Middle and lower reaches of the Yangtze river	2011-2020	hetero
1454	*wangliangyou5511	wangS/wanghui5511	Middle and lower reaches of the Yangtze river	2011-2020	ref/ref
1455	*095S/AC3206	095S×AC3206	Middle and lower reaches of the Yangtze river	2011-2020	ref/ref
1456	*Cliangyou199	C815S/ZR199	Middle and lower reaches of the Yangtze river	NA	ref/ref
1457	*Cliangyou0861	C815S/R0861	Middle and lower reaches of the Yangtze river	2011-2020	ref/ref
1458	*jingliangyou1125	jing4155S×R1125	Middle and lower reaches of the Yangtze river	2011-2020	ref/ref
1459	*quanliangyousihao	quan1S（6303S）×YR024	Middle and lower reaches of the Yangtze river	2011-2020	hetero
1460	*longliangyou1206	longke638S×R1206	Middle and lower reaches of the Yangtze river	2011-2020	ref/ref
1461	*Yliangyou800	Y58S×R800	Middle and lower reaches of the Yangtze river	2011-2020	ref/ref
1462	*Yliangyou957	Y58S/R957	Middle and lower reaches of the Yangtze river	2011-2020	ref/ref
1463	jiyou1135	jiA/R1135	South China	2011-2020	ref/ref
1464	*heliangyou3719	he620S/07X-3719	South China	2011-2020	ref/ref
1465	*weiliangyou2hao	W105S/changhui1hao	Middle and lower reaches of the Yangtze river	2011-2020	ref/ref
1466	*607A/10254	607A/10254	Middle and lower reaches of the Yangtze river	2011-2020	ref/ref
1467	*jingliangyou266	jing118S×R266	Middle and lower reaches of the Yangtze river	2011-2020	ref/ref
1468	*9you6hao	quan9311A×RC6	Middle and lower reaches of the Yangtze river	2011-2020	ref/ref
1469	*longliangyou534	longke638S×R534	Middle and lower reaches of the Yangtze river	2011-2020	ref/ref
1470	*keS/xianghui5916	keS/xianghui5916	Middle and lower reaches of the Yangtze river	2011-2020	ref/ref
1471	*Yliangyou676	Y58S//fuhui676	Middle and lower reaches of the Yangtze river	2011-2020	ref/ref
1472	*fengliangyou848	feng6S/R248	Middle and lower reaches of the Yangtze river	2011-2020	ref/ref
1473	*chuangliangyou276	chuang5S/02276	Middle and lower reaches of the Yangtze river	2011-2020	ref/ref
1474	*heliangyou713	he620S/R713	Middle and lower reaches of the Yangtze river	2011-2020	ref/ref
1475	*efengyou366	efeng189A×R366	South China	2011-2020	ref/ref
1476	*Cliangyou298	C815S/ZR298	Middle and lower reaches of the Yangtze river	2011-2020	ref/ref
1477	*yangliangyou66	yangxian6S/yangdao6hao	Middle and lower reaches of the Yangtze river	2011-2020	hetero
1478	*pengS/R713	pengS/R713	Middle and lower reaches of the Yangtze river	2011-2020	ref/ref
1479	*yunliangyou8188	yunfengS/aoR8188	Middle and lower reaches of the Yangtze river	2011-2020	ref/ref
1480	*huiliangyou369	hui34S×R369	Middle and lower reaches of the Yangtze river	2011-2020	ref/ref
1481	*liangyou825	Y8-2S/R025	Middle and lower reaches of the Yangtze river	2011-2020	ref/ref
1482	*liangyou566	1892S/R566	Middle and lower reaches of the Yangtze river	2011-2020	ref/ref
1483	*liangyou899	shen08S/R0899	Middle and lower reaches of the Yangtze river	2011-2020	ref/ref
1484	*suliangyou165	su16S/suhui5hao	Middle and lower reaches of the Yangtze river	2011-2020	ref/ref
1485	*longliangyou836	longke638S/R336	Middle and lower reaches of the Yangtze river	2011-2020	ref/ref
1486	*teyou137	longtefuA/ZR137	South China	2011-2020	ref/ref
1487	*liangyou6188	guangzhan63-4S/R188	Middle and lower reaches of the Yangtze river	2011-2020	hetero
1488	*liangyou148	Z316S/R248	Middle and lower reaches of the Yangtze river	2011-2020	hetero
1489	*Cliangyou11	C815S/R11	Middle and lower reaches of the Yangtze river	2011-2020	ref/ref
1490	*liangyou638	w115S×xianghui638	Middle and lower reaches of the Yangtze river	2011-2020	ref/ref
1491	*xiangliangyou2hao	guangxiang24S/yuanhui2hao	Middle and lower reaches of the Yangtze river	2011-2020	ref/ref
1492	*liangyou6543	650S/R543	Middle and lower reaches of the Yangtze river	2011-2020	ref/ref
1493	*luliangyou3007	lu56S/chuanzhonghui3007	Middle and lower reaches of the Yangtze river	2011-2020	ref/ref
1494	*yanyou1393	yanxian4A/yanhui1393	Middle and lower reaches of the Yangtze river	2011-2020	ref/ref
1495	*zhongyiyou3108	zhongyiA×ZR3108	Middle and lower reaches of the Yangtze river	2011-2020	ref/ref
1496	*suliangyou918	2018S/R918	Middle and lower reaches of the Yangtze river	2011-2020	ref/ref
1497	*luoyou9348	luohong4A×chenghui9348	South China	2011-2020	ref/ref
1498	*jiayouzhongke3hao	jia64A/zhongke3hao	Middle and lower reaches of the Yangtze river	2011-2020	ref/ref
1499	*liliangyou1hao	S71/R111	Middle and lower reaches of the Yangtze river	2001-2010	ref/ref
1500	*liangyou798	Y58S/FL798	Middle and lower reaches of the Yangtze river	2001-2010	ref/ref
1501	*C815S/R018	C815S/R018	Middle and lower reaches of the Yangtze river	2001-2010	ref/ref
1502	*shen08S/187	shen08S/187	Middle and lower reaches of the Yangtze river	2001-2010	ref/ref
1503	*095S/4418	095S/4418	Middle and lower reaches of the Yangtze river	2001-2010	ref/ref
1504	*liangyou919	fu1S/R919	Middle and lower reaches of the Yangtze river	2001-2010	hetero
1505	*xieyou907	xieqingzaoA×zhehui907	Middle and lower reaches of the Yangtze river	2001-2010	ref/ref
1506	*yangliangyou253	yangxian2S/yanghui153	Middle and lower reaches of the Yangtze river	2001-2010	hetero
1507	*fuliangyou849	08S/P849	Middle and lower reaches of the Yangtze river	2001-2010	ref/ref
1508	*Cliangyou33	C815S/E33-1	South China	2011-2020	ref/ref
1509	*jingliangyou338	jing118S/R338	Middle and lower reaches of the Yangtze river	2001-2010	ref/ref
1510	*quanyousimiao	quan9311A/wushansimiao	Middle and lower reaches of the Yangtze river	2001-2010	ref/ref
1511	*suyou1165	su11A/suhui365	Middle and lower reaches of the Yangtze river	2001-2010	ref/ref
1512	*guangliangyou808	guangzhan63-4S/R808	Middle and lower reaches of the Yangtze river	2001-2010	hetero
1513	*heliangyou396	he620S/R396	Middle and lower reaches of the Yangtze river	2001-2010	ref/ref
1514	*jianliangyou117	jianS/changhui117	Middle and lower reaches of the Yangtze river	2001-2010	ref/ref
1515	*shenliangyou136	shen08S/R136	Middle and lower reaches of the Yangtze river	2001-2010	ref/ref
1516	*ganyou9141	ganxiangA×zhehui9141	Middle and lower reaches of the Yangtze river	2001-2010	ref/ref
1517	*Cliangyouhuazhan	C815S/huazhan	Middle and lower reaches of the Yangtze river	2001-2010	ref/ref
1518	*liangyou2388	guangzhan63－4S/2388	Middle and lower reaches of the Yangtze river	2001-2010	hetero
1519	*shenliangyou0806	shen08S/haihui106	South China	2011-2020	ref/ref
1520	*luoyou9348	luohong4A/chenghui9348	Middle and lower reaches of the Yangtze river	2001-2010	ref/ref
1521	*liangyou672	sanfengS/R672	Middle and lower reaches of the Yangtze river	2001-2010	hetero
1522	*guangliangyou800	guangzhan63-4S/R800	Middle and lower reaches of the Yangtze river	2001-2010	ref/ref
1523	*liangyou671	6102S/R071	Middle and lower reaches of the Yangtze river	2001-2010	ref/ref
1524	*Yliangyou8220	Y8-2S×RH20	Middle and lower reaches of the Yangtze river	2001-2010	ref/ref
1525	*guangliangyou704	guangzhan63-4S/xin704	Middle and lower reaches of the Yangtze river	2001-2010	hetero
1526	*longliangyouhuazhan	longke638S×huazhan	Middle and lower reaches of the Yangtze river	2001-2010	ref/ref
1527	*jiuyou108	zhen911S/W108	Middle and lower reaches of the Yangtze river	2001-2010	ref/ref
1528	*yuliangyou91	yu07S/10T-91	Middle and lower reaches of the Yangtze river	2001-2010	ref/ref
1529	*shenyou9545	shen95A/R245	South China	2001-2010	ref/ref
1530	*zhongliangyou189	lubai76S×hui189	Middle and lower reaches of the Yangtze river	2001-2010	ref/ref
1531	*pengliangyou332	pengS/R332	Middle and lower reaches of the Yangtze river	2001-2010	ref/ref
1532	*guangyou772	guangkangA×fuhui772	Middle and lower reaches of the Yangtze river	2001-2010	ref/ref
1533	*heliangyou332	he620S/R332	Middle and lower reaches of the Yangtze river	2001-2010	ref/ref
1534	*longliangyou8025	longS/zhonghui8025	Middle and lower reaches of the Yangtze river	2001-2010	ref/ref
1535	*liangyou667	guangzhan63-4S×fuhui667	Middle and lower reaches of the Yangtze river	2001-2010	hetero
1536	*shenliangyou884	shen08S×R5884	Middle and lower reaches of the Yangtze river	2001-2010	ref/ref
1537	*Yliangyou900	Y58S/R900	Middle and lower reaches of the Yangtze river	2001-2010	ref/ref
1538	*huiliangyou128	H344S/yangdao6hao变异株	Middle and lower reaches of the Yangtze river	2001-2010	ref/ref
1539	*Yliangyou321	Y58S/R321	South China	2001-2010	ref/ref
1540	*Y58S/R1813	Y58S/R1813	Middle and lower reaches of the Yangtze river	2001-2010	ref/ref
1541	*huiliangyou928	H175S/R07W02	Middle and lower reaches of the Yangtze river	2001-2010	ref/ref
1542	*Yliangyou9hao	Y58S/R9	Middle and lower reaches of the Yangtze river	2001-2010	ref/ref
1543	*shenliangyou3059	shen08S/xianghui059	Middle and lower reaches of the Yangtze river	2001-2010	ref/ref
1544	*liangyou6812	1068S/R8412	Middle and lower reaches of the Yangtze river	2001-2010	ref/ref
1545	*guangzhan63-4S/R1813	guangzhan63-4S/R1813	Middle and lower reaches of the Yangtze river	2001-2010	hetero
1546	*aizhan43S/youzhan	aizhan43S/youzhan	Middle and lower reaches of the Yangtze river	2001-2010	ref/ref
1547	*liangyou001	1892S×R001	Middle and lower reaches of the Yangtze river	2001-2010	ref/ref
1548	*shenyou9524	shen95A×R6024	Middle and lower reaches of the Yangtze river	2001-2010	ref/ref
1549	*yongyou1512	A15×F7512	Middle and lower reaches of the Yangtze river	2001-2010	ref/ref
1550	*hengfengyou386	hengfengA/R386	South China	2001-2010	ref/ref
1551	*fengyou199	feng7A×R199	Middle and lower reaches of the Yangtze river	2001-2010	ref/ref
1552	guangyouming118	guangkang13A×minghui118	Middle and lower reaches of the Yangtze river	2001-2010	ref/ref
1553	*longliangyou1033	longS×R1033	Middle and lower reaches of the Yangtze river	2001-2010	ref/ref
1554	*tianfengyou28	tianfengA×Q28	Middle and lower reaches of the Yangtze river	2001-2010	ref/ref
1555	guangliangyouai93	guang仔zhanS×ai93	Middle and lower reaches of the Yangtze river	2001-2010	ref/ref
1556	*liangyou983	guangzhan63S×R983	Middle and lower reaches of the Yangtze river	2001-2010	ref/ref
1557	*guangliangyou272	guangzhan63S×R7272	Middle and lower reaches of the Yangtze river	2001-2010	ref/ref
1558	*fuyou618	6312A×R618	Middle and lower reaches of the Yangtze river	2001-2010	ref/ref
1559	Yliangyou3399	Y58S×xianghui3399	Middle and lower reaches of the Yangtze river	2001-2010	ref/ref
1560	*Ⅱyou907	Ⅱ-32A×zhehui907	Middle and lower reaches of the Yangtze river	2001-2010	ref/ref
1561	*shenyou9594	shen95A/R1394	South China	2001-2010	hetero
1562	*guangzhan63-4S/R558	guangzhan63-4S×R558	Middle and lower reaches of the Yangtze river	2001-2010	hetero
1563	*guangliangyou476	guangzhan63-4S×R476	Middle and lower reaches of the Yangtze river	2001-2010	hetero
1564	liangyou8106	1892S×YR106	Middle and lower reaches of the Yangtze river	2001-2010	ref/ref
1565	Cliangyou70124	C815S×70124	Middle and lower reaches of the Yangtze river	2001-2010	ref/ref
1566	*liangyou2058	03S×suhui2058	Middle and lower reaches of the Yangtze river	2001-2010	hetero
1567	*neixiang6337	neixiang6A×neixianghui2337	Middle and lower reaches of the Yangtze river	2001-2010	ref/ref
1568	liangyou676	guangzhan63-4S×fuhui676	Middle and lower reaches of the Yangtze river	2001-2010	hetero
1569	*hongliangyou333	hong176S×R333	Middle and lower reaches of the Yangtze river	2001-2010	ref/ref
1570	Y58S/P102	Y58S×P102	Middle and lower reaches of the Yangtze river	2001-2010	ref/ref
1571	tianyou8012	tianfengA×zhonghui8012	Middle and lower reaches of the Yangtze river	2001-2010	ref/ref
1572	liliangyou6927	liS/fuhui6927	South China	2011-2020	ref/ref
1573	*shenyou9563	shen95A/R2263	South China	2001-2010	ref/ref
1574	*xiangyou8012	chuanxiang29A×R8012	Middle and lower reaches of the Yangtze river	2001-2010	ref/ref
1575	keyou16	kefengA×nanhui16	Middle and lower reaches of the Yangtze river	2001-2010	ref/ref
1576	liangyou689	Y58S×wenhui689	Middle and lower reaches of the Yangtze river	2001-2010	ref/ref
1577	*qianyou930	qianjiang3haoA×R930	Middle and lower reaches of the Yangtze river	2001-2010	ref/ref
1578	liangyou616	guangzhan63-4S×fuhui616	Middle and lower reaches of the Yangtze river	2001-2010	hetero
1579	*shenliangyou849	shen08S×P5649	Middle and lower reaches of the Yangtze river	NA	..
1580	*liangyou3966	feng39S×0366	Middle and lower reaches of the Yangtze river	2001-2010	hetero
1581	*chuanxiangyou198	chuanxiang29A×tianhui198	Middle and lower reaches of the Yangtze river	2001-2010	ref/ref
1582	hongxiang2A/xianghui68	hongxiang2A×xianghui68	Middle and lower reaches of the Yangtze river	2001-2010	ref/ref
1583	*kedeyou999	kede186A/999	South China	2001-2010	ref/ref
1584	qifeng1068	qifengA×R1068	Middle and lower reaches of the Yangtze river	2001-2010	ref/ref
1585	jinnong2you3hao	jinnong2A×jinhui3hao	Middle and lower reaches of the Yangtze river	2001-2010	ref/ref
1586	xinrongyouhuazhan	xinrongA×zhi4	Middle and lower reaches of the Yangtze river	2001-2010	ref/ref
1587	yanliangyou2208		Middle and lower reaches of the Yangtze river	2001-2010	hetero
1588	*fuliangyouQ15	fuchun1S×Q15	Middle and lower reaches of the Yangtze river	2001-2010	ref/ref
1589	liangyou383	03S×R83	Middle and lower reaches of the Yangtze river	2001-2010	hetero
1590	*5206A/chenghui177	5206A×chenghui177	Middle and lower reaches of the Yangtze river	2001-2010	ref/ref
1591	liangyou0367	033S×R167	Middle and lower reaches of the Yangtze river	2001-2010	ref/ref
1592	*jiuliangyou28	9311S×lianhui28	Middle and lower reaches of the Yangtze river	2001-2010	ref/ref
1593	liangyou3905	feng39S×0305	Middle and lower reaches of the Yangtze river	2001-2010	hetero
1594	*tianyou812	tianfengA×huahui812	South China	2001-2010	ref/ref
1595	liangyou1198	JC118S×R1198	Middle and lower reaches of the Yangtze river	2001-2010	ref/ref
1596	*yangliangyou388	yangxian3S×yanghan388	Middle and lower reaches of the Yangtze river	2001-2010	hetero
1597	*neiyou507	neixiang5A×neihui5073	Middle and lower reaches of the Yangtze river	2001-2010	ref/ref
1598	*zhongliangyou998	lubai76S×hui998	Middle and lower reaches of the Yangtze river	2001-2010	ref/ref
1599	*Ⅱyou0128	Ⅱ-32A×R0128	Middle and lower reaches of the Yangtze river	2001-2010	ref/ref
1600	*suliangyou2380	Y58S×suhui30	Middle and lower reaches of the Yangtze river	2001-2010	ref/ref
1601	*hangliangyou833	hangfengS×V833	Middle and lower reaches of the Yangtze river	2001-2010	ref/ref
1602	*Ⅱyou526	Ⅱ-32A×R526	Middle and lower reaches of the Yangtze river	2001-2010	ref/ref
1603	*jingyou1361	jing17A×jinghui1361	Middle and lower reaches of the Yangtze river	2001-2010	ref/ref
1604	nei2you111	neixiang2AA×zhonghui111	Middle and lower reaches of the Yangtze river	2001-2010	ref/ref
1605	*jifengyou306	jifengA/jinhui306	South China	2001-2010	ref/ref
1606	huiliangyou6hao	1892S×yangdao6hao变异株	Middle and lower reaches of the Yangtze river	2001-2010	ref/ref
1607	shengfengyou651	shengfeng2A×nanhui651	Middle and lower reaches of the Yangtze river	2001-2010	ref/ref
1608	liangyou5867	Y58S×R674	Middle and lower reaches of the Yangtze river	2001-2010	ref/ref
1609	liangyouxiang66	guangzhan63-4S×xianghui66	Middle and lower reaches of the Yangtze river	2001-2010	hetero
1610	liangyou996	1892S×R996	Middle and lower reaches of the Yangtze river	2001-2010	ref/ref
1611	dexiang4103	dexiang074A×luhuiH103	Middle and lower reaches of the Yangtze river	2001-2010	ref/ref
1612	Ⅱyou3301	Ⅱ-32A×minhui3301	Middle and lower reaches of the Yangtze river	2001-2010	hetero
1613	xinhuaS/YR901	xinhuaS×YR901	Middle and lower reaches of the Yangtze river	2001-2010	hetero
1614	*28S/shanhui277	28S/shanhui277	South China	2001-2010	ref/ref
1615	*gangyou52	gang46A×OM52	Middle and lower reaches of the Yangtze river	2001-2010	ref/ref
1616	*liangyou8106	1892S×YR106	Middle and lower reaches of the Yangtze river	2001-2010	ref/ref
1617	*keyou16	kefengA×nanhui16	Middle and lower reaches of the Yangtze river	2001-2010	ref/ref
1618	*shenyou9716	shen97A×R7116	Middle and lower reaches of the Yangtze river	2001-2010	ref/ref
1619	*Dyounuo721	D62WX×xinnuohui721	Middle and lower reaches of the Yangtze river	NA	ref/ref
1620	*funuoyou398	funuo2A×NR398	Middle and lower reaches of the Yangtze river	2001-2010	ref/ref
1621	*zhanliangyouhua1	zhanS/huahui01	South China	2001-2010	ref/ref
1622	*Cliangyou70124	C815S×70124	Middle and lower reaches of the Yangtze river	2001-2010	ref/ref
1623	*C815S/R175	C815S×R175	Middle and lower reaches of the Yangtze river	2001-2010	ref/ref
1624	*yangxianyou609	yangxian6A×huifuxiR609	Middle and lower reaches of the Yangtze river	2001-2010	ref/ref
1625	*chuanyou560	chuan29A×suhui560	Middle and lower reaches of the Yangtze river	2001-2010	ref/ref
1626	*Y58S/P102	Y58S×P102	Middle and lower reaches of the Yangtze river	2001-2010	ref/ref
1627	*shenyou9516	shen95A×R7116	Middle and lower reaches of the Yangtze river	2001-2010	ref/ref
1628	*yixiang7808	yixiang1A×yihui7808	Middle and lower reaches of the Yangtze river	2001-2010	ref/ref
1629	*zhongzheyou10hao	zhongzheA×06zhi7-10	Middle and lower reaches of the Yangtze river	2001-2010	ref/ref
1630	*luyouhuazhan	luxiang078A/huazhan	South China	2001-2010	ref/ref
1631	*tianyou8012	tianfengA×zhonghui8012	Middle and lower reaches of the Yangtze river	2001-2010	ref/ref
1632	*H595A/R7116	H595A×R7116	Middle and lower reaches of the Yangtze river	2001-2010	ref/ref
1633	*xinliangyouwanyihao	xin9366S×xinhuiyihao	Middle and lower reaches of the Yangtze river	2011-2020	ref/ref
1634	*yinliangyouyihao	yin312S×yinhui001	Middle and lower reaches of the Yangtze river	2011-2020	ref/ref
1635	*dingyou600	dinghui2A×TR1600	Middle and lower reaches of the Yangtze river	2011-2020	ref/ref
1636	*jiawanxian2808	jitianyouhuazhan的后代经过系谱法选育而来	Middle and lower reaches of the Yangtze river	NA	ref/ref
1637	*chunliangyou1801	chunS×R1801	Middle and lower reaches of the Yangtze river	2011-2020	ref/ref
1638	*huiliangyou4185	huahui217S×huahui4185	Middle and lower reaches of the Yangtze river	2011-2020	ref/ref
1639	*Cliangyouhuazhan	C815S/huazhan	South China	2001-2010	ref/ref
1640	*jianyouyinsimiao	jian5A×yinhuasimiao	Middle and lower reaches of the Yangtze river	2011-2020	ref/ref
1641	*shuangxiangyoudisi	shuangxiang585A×disi	Middle and lower reaches of the Yangtze river	2011-2020	ref/ref
1642	*huashengyoumeitezhan	huashengA×meitezhan	Middle and lower reaches of the Yangtze river	2011-2020	ref/ref
1643	*taiyouxiangzhan	taifengA×xiangzhan	Middle and lower reaches of the Yangtze river	2011-2020	ref/ref
1644	*sexiangyoumingyuesimiao	sexiangA×Rmingyuesimiao	Middle and lower reaches of the Yangtze river	2011-2020	ref/ref
1645	*qiliangyou1011	qiyuanS×R1011	Middle and lower reaches of the Yangtze river	2011-2020	ref/ref
1646	*guangtaiyou1622	guangtaiA×R1622	Middle and lower reaches of the Yangtze river	2011-2020	ref/ref
1647	*shuangxiangyoupusimiao	shuangxiang585A × pusimiao	Middle and lower reaches of the Yangtze river	2011-2020	ref/ref
1648	*kuanrenyou1127	kuanrenA × R1127	Middle and lower reaches of the Yangtze river	2011-2020	ref/ref
1649	*quanzaoyoujingzhan	quanzaoA × jinjingzhan	Middle and lower reaches of the Yangtze river	2011-2020	ref/ref
1650	*taoxiangyou361	taonong1A/R361	Middle and lower reaches of the Yangtze river	2011-2020	ref/ref
1651	*yinliangyou506	yin312S/5HR015	Middle and lower reaches of the Yangtze river	2011-2020	ref/ref
1652	*qingxiangyouhuangzhan	qingxiangA/jinhuangzhan	Middle and lower reaches of the Yangtze river	2011-2020	ref/ref
1653	*yiyou281	yiA/R281	Middle and lower reaches of the Yangtze river	2011-2020	ref/ref
1654	*zhongyinyoujinsimiao	zhongyinA/jinsimiao	Middle and lower reaches of the Yangtze river	2011-2020	ref/ref
1655	*yue牙xiangzhen	nongxiang32/wushansimiao	Middle and lower reaches of the Yangtze river	NA	ref/ref
1656	*huiliangyou1377	huahui217S/R1377	Middle and lower reaches of the Yangtze river	2011-2020	ref/ref
1657	*tengliangyou1866	teng138S/HD1866	Middle and lower reaches of the Yangtze river	2011-2020	ref/ref
1658	*yexiangyoumingyuesimiao	yexiangA/Rmingyuesimiao	Middle and lower reaches of the Yangtze river	2011-2020	ref/ref
1659	*qiliangyou5410	qiyuanS/WR5410	Middle and lower reaches of the Yangtze river	2011-2020	ref/ref
1660	*jinnongsimiao	jinhuaruanzhan/guinongzhan	South China	NA	ref/ref
1661	*huashengA/21simiao	huashengA/21simiao	Middle and lower reaches of the Yangtze river	2011-2020	ref/ref
1662	*yexiangyoumeisi	yexiangA/Rmeisi	Middle and lower reaches of the Yangtze river	2011-2020	ref/ref
1663	*wuyouzhensimiao	wufengA/zhensimiao	Middle and lower reaches of the Yangtze river	2011-2020	ref/ref
1664	*zaofengA/liangying	zaofengA/liangying	Middle and lower reaches of the Yangtze river	2011-2020	ref/ref
1665	*liangyou810	2148S/quanhui10hao	Middle and lower reaches of the Yangtze river	2011-2020	ref/ref
1666	*guangliangyou373	guangzhan63-4S×hui373	Middle and lower reaches of the Yangtze river	2011-2020	hetero
1667	*wangliangyou911	W115S×chuanghui911	Middle and lower reaches of the Yangtze river	2011-2020	ref/ref
1668	*taiyoujingzhan	taixiangA×jingzhan	Middle and lower reaches of the Yangtze river	2011-2020	ref/ref
1669	*huiliangyou8612	huahui217S/huahui8612	Middle and lower reaches of the Yangtze river	2011-2020	ref/ref
1670	*huiliangyou5438	huahui217S/huahui5438	Middle and lower reaches of the Yangtze river	2011-2020	ref/ref
1671	quanyouyingxiangsimiao	quan9311A/yingxiangsimiao	South China	2011-2020	ref/ref
1672	*huangguangyouzhan	huangguangzhan//huanghuazhan/fengyuezhan	South China	NA	ref/ref
1673	*taiyou396	taifengA/changhui396	Middle and lower reaches of the Yangtze river	2011-2020	ref/ref
1674	*yexiangyouyousi	yexiangA/Ryousi	Middle and lower reaches of the Yangtze river	2011-2020	ref/ref
1675	*huiliangyou534	huahui217S/R534	Middle and lower reaches of the Yangtze river	2011-2020	ref/ref
1676	*liangyou869	2148S/YR069	Middle and lower reaches of the Yangtze river	2011-2020	ref/ref
1677	*jingchuyou87	jingchu814A/R7	Middle and lower reaches of the Yangtze river	2011-2020	ref/ref
1678	*jiyou6553	jiA/R6553	Middle and lower reaches of the Yangtze river	2011-2020	ref/ref
1679	*lingliangyou1273	xiangling628S/R1273	Middle and lower reaches of the Yangtze river	2011-2020	ref/ref
1680	*guangtaiyou226	guangtaiA/guanghui226	Middle and lower reaches of the Yangtze river	2011-2020	ref/ref
1681	*longxiangyoujingzhan	longxiang634A/jinjingzhan	Middle and lower reaches of the Yangtze river	2011-2020	ref/ref
1682	*longyou5438	longxiang634A/huahui5438	Middle and lower reaches of the Yangtze river	2011-2020	ref/ref
1683	*guiyu7hao	qisizhan/gui引901	South China	NA	ref/ref
1684	*anyouhua7	anfengA/jinhua7	Middle and lower reaches of the Yangtze river	2011-2020	ref/ref
1685	*fuliangyou5087	fu5S/zhonghui087	Middle and lower reaches of the Yangtze river	2011-2020	ref/ref
1686	*wuyou821	wufengA/R821	Middle and lower reaches of the Yangtze river	2011-2020	ref/ref
1687	*quanzaoyou851	quanzaoA/YR851	Middle and lower reaches of the Yangtze river	2011-2020	ref/ref
1688	*longxiangyoujizhan	longxiang634A/jizhan	Middle and lower reaches of the Yangtze river	2011-2020	ref/ref
1689	*ren5you8355	ren5A/pinghui8355	Middle and lower reaches of the Yangtze river	2011-2020	ref/ref
1690	*shunfengyou656	shunfeng1A/P656	Middle and lower reaches of the Yangtze river	2011-2020	ref/ref
1691	*jufengyou441	jufengA/GR441	Middle and lower reaches of the Yangtze river	2011-2020	ref/ref
1692	*zaoyoujizhan	zaofengA/jizhan	Middle and lower reaches of the Yangtze river	2011-2020	ref/ref
1693	*wuyouhezhan	wufengA/hezhan	Middle and lower reaches of the Yangtze river	2011-2020	ref/ref
1694	*defengyou869	defengA×haihui869	South China	2001-2010	ref/ref
1695	*tengliangyouhuazhan	teng138S/huazhan	Middle and lower reaches of the Yangtze river	2011-2020	ref/ref
1696	*ren5youyinzhan	ren5A/yinzhan	Middle and lower reaches of the Yangtze river	2011-2020	ref/ref
1697	*jiuliangyou1257	33S/huahui1257	Middle and lower reaches of the Yangtze river	2011-2020	ref/ref
1698	*juliangyou919	RGD-7S/fuhui919	Middle and lower reaches of the Yangtze river	2011-2020	ref/ref
1699	*tengliangyou1818	teng138S/R1818	Middle and lower reaches of the Yangtze river	2011-2020	ref/ref
1700	*yuyoufengzhan	yuA/qingfengzhan	Middle and lower reaches of the Yangtze river	2011-2020	ref/ref
1701	*jiefengyou602	jiefengA×wanghui602	Middle and lower reaches of the Yangtze river	2011-2020	ref/ref
1702	*wufengyou2113	wufengA/R2113	Middle and lower reaches of the Yangtze river	2011-2020	ref/ref
1703	*luyou308	lu5406A/shuhui308	Middle and lower reaches of the Yangtze river	2011-2020	ref/ref
1704	*jiuliangyou9hao	33S×zhenghui009	Middle and lower reaches of the Yangtze river	2011-2020	ref/ref
1705	efeng28		South China	NA	ref/ref
1706	*tengliangyou1020	teng138S×HR1020	Middle and lower reaches of the Yangtze river	2011-2020	ref/ref
1707	*wufengyou1226	wufengA×yuehui1226	Middle and lower reaches of the Yangtze river	2011-2020	ref/ref
1708	*zaoyousimiao	zaofengA×yuenongsimiao	Middle and lower reaches of the Yangtze river	2011-2020	ref/ref
1709	*qiliangyou1561	qiyuanS/wanR1561	Middle and lower reaches of the Yangtze river	2011-2020	ref/ref
1710	*bingyou6028	bing1A×fuhui6028	Middle and lower reaches of the Yangtze river	2011-2020	ref/ref
1711	*zaofengyou8hao	zaofengA×R788	Middle and lower reaches of the Yangtze river	2011-2020	ref/ref
1712	*jiuliangyou1307	33S/R1307	Middle and lower reaches of the Yangtze river	2011-2020	ref/ref
1713	*yueliangyou931	guangyueS/GR93	Middle and lower reaches of the Yangtze river	2011-2020	ref/ref
1714	*yunliangyoujin11	yun9S/jinhui11hao	Middle and lower reaches of the Yangtze river	2011-2020	ref/ref
1715	*wuyou108	wufengA/zhonghui108	Middle and lower reaches of the Yangtze river	2011-2020	ref/ref
1716	guangxinyou922	guangxinA×R922	South China	2001-2010	hetero
1717	*fengliangyouwanliu	feng39S×R6116	Middle and lower reaches of the Yangtze river	2011-2020	ref/ref
1718	*quanzaoyou258	quanzaoA×R258	Middle and lower reaches of the Yangtze river	2011-2020	ref/ref
1719	*taoxiangyou997	taoxiang1A×30997	Middle and lower reaches of the Yangtze river	2011-2020	ref/ref
1720	*liangyou505	anlong3S/nanhui505	Middle and lower reaches of the Yangtze river	2011-2020	hetero
1721	*wufengyou6101	wufengA/minzaohui6101	Middle and lower reaches of the Yangtze river	2011-2020	hetero
1722	*anfengyou6101	anfengA/minzaohui6101	Middle and lower reaches of the Yangtze river	2011-2020	hetero
1723	*yiyou266	yiA×JR266	Middle and lower reaches of the Yangtze river	2011-2020	ref/ref
1724	*huangxiuzhan	fengxiuzhan/huanglizhan	South China	NA	ref/ref
1725	*liangyou513	ke09S/R513	Middle and lower reaches of the Yangtze river	2011-2020	ref/ref
1726	*huiliangyou901	hui34S×fenghui901	Middle and lower reaches of the Yangtze river	2011-2020	hetero
1727	*quanzaoyousimiao	quanzaoA/wushansimiao	Middle and lower reaches of the Yangtze river	2011-2020	ref/ref
1728	*duifengyou6377	duifengA×R6377	Middle and lower reaches of the Yangtze river	2011-2020	ref/ref
1729	*hefengyou2hao	hefengA×R02	Middle and lower reaches of the Yangtze river	2011-2020	ref/ref
1730	*jiyou258	jifengA/R258	Middle and lower reaches of the Yangtze river	2011-2020	ref/ref
1731	*anyou833	anfengA×R833	Middle and lower reaches of the Yangtze river	2011-2020	ref/ref
1732	*jiayouzhongke2hao	jia81A×zhongke2hao	Middle and lower reaches of the Yangtze river	2011-2020	ref/ref
1733	*shengfengyou656	59A/P656	Middle and lower reaches of the Yangtze river	2011-2020	ref/ref
1734	*chuanyou055	chuanxiang29A×05-5	South China	2001-2010	ref/ref
1735	*heliangyou1127	he620S/R1127	Middle and lower reaches of the Yangtze river	2011-2020	ref/ref
1736	*shenyou227	shen95A/CR227	Middle and lower reaches of the Yangtze river	2011-2020	ref/ref
1737	*longxiangyou3206	longxiang634A/AC3206	Middle and lower reaches of the Yangtze river	2011-2020	ref/ref
1738	*liangyou953	TY903S×R53	Middle and lower reaches of the Yangtze river	2011-2020	ref/ref
1739	*xinyou822	xinxingA/YR0822	Middle and lower reaches of the Yangtze river	2011-2020	ref/ref
1740	*bingyou919	bing1A/fuhui919	Middle and lower reaches of the Yangtze river	2011-2020	ref/ref
1741	*longxiangyou3208	longxiang634A/R3208	Middle and lower reaches of the Yangtze river	2011-2020	ref/ref
1742	*liangyou331	596S/KR331	Middle and lower reaches of the Yangtze river	2011-2020	ref/ref
1743	*longxiang634A/AC117	longxiang634A/AC117	Middle and lower reaches of the Yangtze river	2011-2020	ref/ref
1744	*huahang31hao	tehuazhan空间诱变材料H-31/huahang131	South China	NA	ref/ref
1745	*zhongqingyou1hao	zhongqing5A×huahui1hao	Middle and lower reaches of the Yangtze river	2011-2020	ref/ref
1746	*bingyou498	bing1A/R498	Middle and lower reaches of the Yangtze river	2011-2020	ref/ref
1747	*zaofengyou33	zaofengA/E33-1	Middle and lower reaches of the Yangtze river	2011-2020	ref/ref
1748	*jingchuyou79	jingchu814A/R79	Middle and lower reaches of the Yangtze river	2011-2020	ref/ref
1749	*jinliangyouhuazhan	jin4128S×huazhan	Middle and lower reaches of the Yangtze river	2011-2020	ref/ref
1750	*bingyou270	bing1A/huahui270	Middle and lower reaches of the Yangtze river	2011-2020	ref/ref
1751	*yuyou9611	yuA×G9611	Middle and lower reaches of the Yangtze river	2011-2020	ref/ref
1752	*wufengyou8025	wufengA/R8025	Middle and lower reaches of the Yangtze river	2011-2020	ref/ref
1753	*pinliangyou5789	pin57S×zaohui89	Middle and lower reaches of the Yangtze river	2011-2020	ref/ref
1754	*wuyou61	wufengA/R61	Middle and lower reaches of the Yangtze river	2011-2020	ref/ref
1755	huangruanzhan	huangsizhan/moliruanzhan	South China	NA	ref/ref
1756	*wuyou662	wufengA/R662	Middle and lower reaches of the Yangtze river	2001-2010	ref/ref
1757	*shengyou008	shengfeng1A×nanhui008	Middle and lower reaches of the Yangtze river	2001-2010	ref/ref
1758	*lu5406A/yuehui9113	lu5406A/yuehui9113	Middle and lower reaches of the Yangtze river	2001-2010	ref/ref
1759	*shenyou9528	shen95A/R6228	Middle and lower reaches of the Yangtze river	2001-2010	ref/ref
1760	*liangyou7408	hui34S/R7408	Middle and lower reaches of the Yangtze river	2001-2010	hetero
1761	*guangliangyou7217	guangzhan63S×zhonghui7217	Middle and lower reaches of the Yangtze river	2001-2010	hetero
1762	*shengtaiA/PC331	shengtaiA/PC331	Middle and lower reaches of the Yangtze river	2001-2010	ref/ref
1763	*bingyou7998	bing1A/huahui7998	Middle and lower reaches of the Yangtze river	2001-2010	ref/ref
1764	*jinyou957	jin23A/R957	Middle and lower reaches of the Yangtze river	2001-2010	ref/ref
1765	*liangyou3028	103S/R1028	Middle and lower reaches of the Yangtze river	2001-2010	ref/ref
1766	*hengfengyou298	hengfengA×R298	South China	2001-2010	ref/ref
1767	*jiyou353	jifengA/R353	Middle and lower reaches of the Yangtze river	2001-2010	ref/ref
1768	*shenyou9577	shen95A/R6377	Middle and lower reaches of the Yangtze river	2001-2010	ref/ref
1769	*anfengyou308	anfengA/guanghui308	Middle and lower reaches of the Yangtze river	2001-2010	ref/ref
1770	*wangnongyou518	wangnongA/NCR518	Middle and lower reaches of the Yangtze river	2001-2010	ref/ref
1771	*Ayou1685	A4A×R1685	Middle and lower reaches of the Yangtze river	2001-2010	ref/ref
1772	*tianyou8025	tianfengA× R8025	Middle and lower reaches of the Yangtze river	2001-2010	ref/ref
1773	*xiangfengyou186	xiangfengA×nanhui186	Middle and lower reaches of the Yangtze river	2001-2010	ref/ref
1774	tianxiangyou513	tianxiang2A×R513	Middle and lower reaches of the Yangtze river	2001-2010	ref/ref
1775	*qifeng1455	qi1417A×F455	Middle and lower reaches of the Yangtze river	2001-2010	ref/ref
1776	*H28you737	H28A×huahui737	Middle and lower reaches of the Yangtze river	2001-2010	ref/ref
1777	meiliangyouzhenjingzhan	mei051N9S/zhenjingzhan	South China	2011-2020	ref/ref
1778	*fulongyou9388	fulongS2×longhui9388	South China	2001-2010	hetero
1779	*H595A/α-7	H595A×α-7	Middle and lower reaches of the Yangtze river	2001-2010	ref/ref
1780	*shengtaiA/9722	shengtaiA×9722	Middle and lower reaches of the Yangtze river	2001-2010	ref/ref
1781	*zhongyou425	zhong9A×R425	Middle and lower reaches of the Yangtze river	2001-2010	ref/ref
1782	*wufengyou668	wufengA×R668	Middle and lower reaches of the Yangtze river	2001-2010	ref/ref
1783	*51A/07Y5004	51A×07Y5004	Middle and lower reaches of the Yangtze river	2001-2010	ref/ref
1784	*rongyou633	rongyouA×G633	Middle and lower reaches of the Yangtze river	2001-2010	ref/ref
1785	jinyou188	jin23A×YR188	Middle and lower reaches of the Yangtze river	2001-2010	ref/ref
1786	rongyou225	rongfengA×R225	Middle and lower reaches of the Yangtze river	2001-2010	ref/ref
1787	0690A/yuehui9113	0690A×yuehui9113	Middle and lower reaches of the Yangtze river	2001-2010	ref/ref
1788	shengfengyou319	shengfeng1A×nanhui319	Middle and lower reaches of the Yangtze river	2001-2010	ref/ref
1789	*juliangyou751	GD-7S×V5128	South China	2001-2010	ref/ref
1790	*wufengyou628	wufengA×R628	Middle and lower reaches of the Yangtze river	2001-2010	ref/ref
1791	*jingchuyou817	jingchuD8A×R817	Middle and lower reaches of the Yangtze river	2001-2010	ref/ref
1792	*yueyou1996	yue4A×R1996	Middle and lower reaches of the Yangtze river	2001-2010	ref/ref
1793	*zhong3you1902	zhong3A×zhonghui1902	Middle and lower reaches of the Yangtze river	2001-2010	ref/ref
1794	*xiangfengyou219	xiangfeng70A×R219	Middle and lower reaches of the Yangtze river	2001-2010	ref/ref
1795	*zhengxiangyou217	zhengxiang1A×jiahui217	Middle and lower reaches of the Yangtze river	2001-2010	ref/ref
1796	*zhongyou9918	zhong9A×R99-18	Middle and lower reaches of the Yangtze river	2001-2010	ref/ref
1797	*H28you1575	H28A×huahui1575	Middle and lower reaches of the Yangtze river	2001-2010	ref/ref
1798	*shenyou9512	shen95A×R8112	Middle and lower reaches of the Yangtze river	2001-2010	ref/ref
1799	wushansimiao	molisimiao/wushanyouzhan	South China	NA	ref/ref
1800	*shenyou9556	shen95A×R8356	Middle and lower reaches of the Yangtze river	2001-2010	ref/ref
1801	*liliangyou6930	liS×fuhui6930	Middle and lower reaches of the Yangtze river	2011-2020	ref/ref
1802	*longjingyou8549	longjing4302A×huahui8549	Middle and lower reaches of the Yangtze river	2011-2020	ref/ref
1803	*yexiangyoumeili	yexiangA×Rmeili	Middle and lower reaches of the Yangtze river	2011-2020	ref/ref
1804	*fengshansimiao	qianzixiangzhan/huanghuazhan	Middle and lower reaches of the Yangtze river	NA	ref/ref
1805	*zhenliangyou3485	zhenxiangS×huahui3485	Middle and lower reaches of the Yangtze river	2011-2020	ref/ref
1806	*yuehesimiao	yuenongsimiao/yueyinsimiao	Middle and lower reaches of the Yangtze river	NA	ref/ref
1807	*xinyuezhan	xinhuangzhan/huangguangzhan//huangtaisimiao	Middle and lower reaches of the Yangtze river	NA	ref/ref
1808	*duifengyou1hao	duifengA×R1129	Middle and lower reaches of the Yangtze river	2011-2020	ref/ref
1809	*quanguangyou822	quanguangA/YR0822	Middle and lower reaches of the Yangtze river	2011-2020	ref/ref
1810	yuezongzhan	yuexiuzhan/fengsizhan11	South China	NA	ref/ref
1811	*nongguyou6522	nongguA×huihui622	Middle and lower reaches of the Yangtze river	2011-2020	ref/ref
1812	*huangsilizhan	huangsizhan/fenglisimiao	Middle and lower reaches of the Yangtze river	NA	ref/ref
1813	*qingxiangyoumeizhan	qingxiangA/jinmeizhan	Middle and lower reaches of the Yangtze river	2011-2020	ref/ref
1814	*jingliangyou3367	jing118S/R3367	Middle and lower reaches of the Yangtze river	2011-2020	ref/ref
1815	*lixiangyounasi	lixiangA×Rnasi	Middle and lower reaches of the Yangtze river	2011-2020	ref/ref
1816	*Cliangyounongxiang39	C815S×nongxiang39	Middle and lower reaches of the Yangtze river	2011-2020	ref/ref
1817	*yexiangyoumeijing	yexiangA/meijing	Middle and lower reaches of the Yangtze river	2011-2020	ref/ref
1818	*jinguiyouruisi	jinguiA×ruisi	Middle and lower reaches of the Yangtze river	2011-2020	ref/ref
1819	*wanxiangyou1716	wanxiangA/zhonghui1716	Middle and lower reaches of the Yangtze river	2011-2020	ref/ref
1820	*wufengyou2801	wufengA×yonghui2801	Middle and lower reaches of the Yangtze river	2011-2020	ref/ref
1821	*tianfengyou812	tianfengA×huahui812	South China	2001-2010	ref/ref
1822	*kangliangyou911	kang58S×chuanghui911	Middle and lower reaches of the Yangtze river	2011-2020	ref/ref
1823	*exiangyouzhenxiangzhan	exiang4A/zhenxiangzhan	Middle and lower reaches of the Yangtze river	2011-2020	ref/ref
1824	*xingliangyou1821	xing1539S/WR1821	Middle and lower reaches of the Yangtze river	2011-2020	ref/ref
1825	*quanyoujin10hao	quan9311A/jinhui10hao	Middle and lower reaches of the Yangtze river	2011-2020	ref/ref
1826	*tailiangyou1332	taiIS×1332	Middle and lower reaches of the Yangtze river	2011-2020	ref/ref
1827	*jiyou9hao	jiA/R7569	Middle and lower reaches of the Yangtze river	2011-2020	ref/ref
1828	*shengyouqingzhan	shengA/jinqingzhan	Middle and lower reaches of the Yangtze river	2011-2020	ref/ref
1829	*jiachengyou1253	jiahe212A/NP053	Middle and lower reaches of the Yangtze river	2011-2020	ref/ref
1830	*chuangliangyou602	chuang5S/G602	Middle and lower reaches of the Yangtze river	2011-2020	ref/ref
1831	*yuyouhuangzhan	yuA/jinhuangzhan	Middle and lower reaches of the Yangtze river	2011-2020	ref/ref
1832	*quanyou515	quanfengA×minghui515	South China	2001-2010	ref/ref
1833	*nongguyou6536	nongguA/huihui536	Middle and lower reaches of the Yangtze river	2011-2020	ref/ref
1834	*longjingyou4013	longjing4302A/huahui4013	Middle and lower reaches of the Yangtze river	2011-2020	ref/ref
1835	*hengliangyounongzhan	heng59S/Rguinongzhan	Middle and lower reaches of the Yangtze river	2011-2020	ref/ref
1836	*jingxiangyou8012	jingxiangⅰA/zhonghui8012	Middle and lower reaches of the Yangtze river	2011-2020	ref/ref
1837	*zhongjiayou7202	xiushui134A/R7202	Middle and lower reaches of the Yangtze river	2011-2020	ref/ref
1838	*tianyou666	tianfengA/R666	Middle and lower reaches of the Yangtze river	2011-2020	ref/ref
1839	*ya5you3203	ya5A/chenghui3203	Middle and lower reaches of the Yangtze river	2011-2020	ref/ref
1840	*Hliangyou991	HD9802S/R991	Middle and lower reaches of the Yangtze river	2011-2020	ref/ref
1841	*yangxianyou712	yangxian7A×yanghui1512	Middle and lower reaches of the Yangtze river	2011-2020	ref/ref
1842	*yangxianyou713	yangxian7A×yanghui713	Middle and lower reaches of the Yangtze river	2011-2020	ref/ref
1843	2610A/R2729	2610A×R2729	South China	2001-2010	ref/ref
1844	*wanxiangyou926	wanxiangA/R926	Middle and lower reaches of the Yangtze river	2011-2020	ref/ref
1845	*quanliangyouhuazhan	quan211S/huazhan	Middle and lower reaches of the Yangtze river	2011-2020	ref/ref
1846	*yongyou8050	yonggeng80A/F9250	Middle and lower reaches of the Yangtze river	2011-2020	ref/ref
1847	*xinfengyou3hao	xinfengA×P656	Middle and lower reaches of the Yangtze river	2011-2020	ref/ref
1848	*pengyou6228	pengA/R6228	Middle and lower reaches of the Yangtze river	2011-2020	ref/ref
1849	*guang8youjinzhan	guang8A/jinzhan	Middle and lower reaches of the Yangtze river	2011-2020	ref/ref
1850	*zhongxianghuangzhan	exiang1hao(yuanming“zhongguoxiangdao”)/huanghuazhan	Middle and lower reaches of the Yangtze river	NA	ref/ref
1851	*Yliangyou911	Y58S×chuanghui911	Middle and lower reaches of the Yangtze river	2011-2020	ref/ref
1852	*wuyouxiang1hao	wufengA/changxianghui1hao	Middle and lower reaches of the Yangtze river	2011-2020	ref/ref
1853	*longjingyouhuazhan	longjing4302A/huazhan	Middle and lower reaches of the Yangtze river	2011-2020	ref/ref
1854	tianyou998(CK)	tianfengA×guanghui998	South China	2001-2010	ref/ref
1855	*wuyou1179	wufengA×hanghui1179	Middle and lower reaches of the Yangtze river	2011-2020	ref/ref
1856	*hengfengyou96	hengfengA/R96	Middle and lower reaches of the Yangtze river	2011-2020	ref/ref
1857	*liangyou274	zheke82S×R274	Middle and lower reaches of the Yangtze river	2011-2020	ref/ref
1858	*yanliangyou91393	yan509S/yanhui1393	Middle and lower reaches of the Yangtze river	2011-2020	hetero
1859	*quanxiangyou596	quanxiang9A×YR596	Middle and lower reaches of the Yangtze river	2011-2020	ref/ref
1860	*ya5you1098	ya5A / yahui1098	Middle and lower reaches of the Yangtze river	2011-2020	ref/ref
1861	*wufengyou1122	wufengA/xin1122	Middle and lower reaches of the Yangtze river	2011-2020	ref/ref
1862	*jianyou381	jianA/R381	Middle and lower reaches of the Yangtze river	2011-2020	ref/ref
1863	*chuangliangyou259	chuang5S×R21259	Middle and lower reaches of the Yangtze river	2011-2020	ref/ref
1864	*xinrongyouhuazhan	xinrongA×huazhan	South China	2001-2010	ref/ref
1865	*quanxiangyouhuazhan	quanxiang9A/huazhan	Middle and lower reaches of the Yangtze river	2011-2020	ref/ref
1866	*guangliangyou1958	guangzhan63-4S×zhongyi1958	Middle and lower reaches of the Yangtze river	2011-2020	alt/alt
1867	*Yliangyou1173	Y58S×hanghui1173	Middle and lower reaches of the Yangtze river	2011-2020	ref/ref
1868	*Eyouhuazhan	E429A/huazhan	Middle and lower reaches of the Yangtze river	2011-2020	ref/ref
1869	*yangxianyou708	yangxian7A/yanghuiMP14	Middle and lower reaches of the Yangtze river	2011-2020	ref/ref
1870	*quanxiangyousimiao	quanxiang9A/wushansimiao	Middle and lower reaches of the Yangtze river	2011-2020	ref/ref
1871	*wufengyou343	wufengA/YC343	Middle and lower reaches of the Yangtze river	2011-2020	ref/ref
1872	*zhanliangyouhua1	zhanS/huahui01	Middle and lower reaches of the Yangtze river	2011-2020	ref/ref
1873	*72you783	72A/R783	Middle and lower reaches of the Yangtze river	2011-2020	ref/ref
1874	*hengfengyou666	hengfengA×yuehui666	Middle and lower reaches of the Yangtze river	2011-2020	ref/ref
1875	*zhongxinyou1586	zhongxinA×xinghui1586	South China	2001-2010	ref/ref
1876	*luyou2057	5406A/chuanzhonghui2057	Middle and lower reaches of the Yangtze river	2011-2020	ref/ref
1877	*yunliangyou922	yun9S×92212	Middle and lower reaches of the Yangtze river	2011-2020	ref/ref
1878	*tianfengyou22	tianfengA/TR22	Middle and lower reaches of the Yangtze river	2011-2020	ref/ref
1879	*jiuliangyou928	33S×R928	Middle and lower reaches of the Yangtze river	2011-2020	ref/ref
1880	*heliangyou13	he620S/HR13	Middle and lower reaches of the Yangtze river	2011-2020	ref/ref
1881	*taifengyou851	taifengA/changhui851	Middle and lower reaches of the Yangtze river	2011-2020	ref/ref
1882	*longliangyou1212	longke638S×R1212	Middle and lower reaches of the Yangtze river	2011-2020	ref/ref
1883	*huiliangyouhuazhan	hui710s/huazhan	Middle and lower reaches of the Yangtze river	2011-2020	ref/ref
1884	longjingyou4013	longjing4302A/huahui4013	South China	2011-2020	ref/ref
1885	*guangyou815	guangkang13A×minghui815	South China	2001-2010	ref/ref
1886	*aofuyou773	aofuA/aoR773	Middle and lower reaches of the Yangtze river	2011-2020	ref/ref
1887	*juliangyou6028	RGD-7S×fuhui6028	Middle and lower reaches of the Yangtze river	2011-2020	ref/ref
1888	*quanyou822	quan9311A/YR0822	Middle and lower reaches of the Yangtze river	2011-2020	ref/ref
1889	*yunliangyou89	yun9S/yuezi89	Middle and lower reaches of the Yangtze river	2011-2020	ref/ref
1890	*luxiangyou6820	luxiang618A×R220	Middle and lower reaches of the Yangtze river	2011-2020	ref/ref
1891	*yanliangyou1393	yan161s/yanhui1393	Middle and lower reaches of the Yangtze river	2011-2020	hetero
1892	*qian3you9152	qianjiang3haoA×zhehui9152	Middle and lower reaches of the Yangtze river	2011-2020	ref/ref
1893	*wuyou605	wufengA×C605	Middle and lower reaches of the Yangtze river	2011-2020	ref/ref
1894	*taifengyou228	taifengA/ganhui228	Middle and lower reaches of the Yangtze river	2011-2020	ref/ref
1895	*huayuanIIhuazhan	huayuan2A/huazhan	Middle and lower reaches of the Yangtze river	2011-2020	ref/ref
1896	*tianyou9918	tianfengA×guanghui9918	South China	2001-2010	ref/ref
1897	*zhanliangyou4306	zhanS/R4306	Middle and lower reaches of the Yangtze river	2001-2010	ref/ref
1898	*liyou6602	liA/R6602	Middle and lower reaches of the Yangtze river	2001-2010	ref/ref
1899	*qianyou2015	qianjiang1haoA×（zhongzu14/R527）	Middle and lower reaches of the Yangtze river	2001-2010	ref/ref
1900	*bingⅠA/R67-35	bingⅠA/R67-35	Middle and lower reaches of the Yangtze river	2001-2010	ref/ref
1901	*yunliangyou447	yun9S/R447	Middle and lower reaches of the Yangtze river	2001-2010	ref/ref
1902	*liangyou825	peiai64S/jiahui825	Middle and lower reaches of the Yangtze river	2001-2010	ref/ref
1903	*jiazheyou108	jiazhe173A×jiahui108	Middle and lower reaches of the Yangtze river	2001-2010	ref/ref
1904	*yifengyou891	yifengA/changhui891	Middle and lower reaches of the Yangtze river	2001-2010	ref/ref
1905	*Cliangyou7hao	C815S/777	Middle and lower reaches of the Yangtze river	2001-2010	ref/ref
1906	*changxiangyouhuazhan	changxiangA/huazhan	Middle and lower reaches of the Yangtze river	2001-2010	ref/ref
1907	*Cliangyou1531	C815S×huahui8131	South China	2001-2010	ref/ref
1908	*jinliangyou1059	jinshans-2×jinhui1059	Middle and lower reaches of the Yangtze river	2001-2010	ref/ref
1909	*zhong68youhuazhan	zhong68A/huazhan	Middle and lower reaches of the Yangtze river	2001-2010	ref/ref
1910	*jixiangyou3301	jixiangA×minhui3301	Middle and lower reaches of the Yangtze river	2001-2010	hetero
1911	*34you84	N34A/R084	Middle and lower reaches of the Yangtze river	2001-2010	ref/ref
1912	*qianyouWZ14	qianjiang1haoA×HKK14	Middle and lower reaches of the Yangtze river	2001-2010	ref/ref
1913	*ya3you2117	ya3A/yahui2117	Middle and lower reaches of the Yangtze river	2001-2010	ref/ref
1914	*yuexiangyou199	yuexiangA/jinhui199	Middle and lower reaches of the Yangtze river	2001-2010	ref/ref
1915	*liangyou39418	9771S/R39418	Middle and lower reaches of the Yangtze river	2001-2010	ref/ref
1916	*liangyou1033	023S/R1033	Middle and lower reaches of the Yangtze river	2001-2010	ref/ref
1917	*shenyou995	shen95A×C995	Middle and lower reaches of the Yangtze river	2001-2010	ref/ref
1918	*jianyou277	jianA×R277	South China	2001-2010	ref/ref
1919	*quanxiangyou822	quanxiang9A/YR0822	Middle and lower reaches of the Yangtze river	2001-2010	ref/ref
1920	*shenyou9531	shen95A/R5431	Middle and lower reaches of the Yangtze river	2001-2010	ref/ref
1921	*wushansimiao	molisimiao/wushanyouzhan	Middle and lower reaches of the Yangtze river	NA	ref/ref
1922	*shenyou9775	shen97A×R175	Middle and lower reaches of the Yangtze river	2001-2010	ref/ref
1923	*fengyou2729	fengyuanA×R2729	Middle and lower reaches of the Yangtze river	2001-2010	ref/ref
1924	*puyouhuazhan	pujinA×huazhan	Middle and lower reaches of the Yangtze river	2001-2010	ref/ref
1925	*nannongyou2hao	509S×W102	Middle and lower reaches of the Yangtze river	2001-2010	ref/ref
1926	*qiguiyou306	qiguiA×minghanhui306	Middle and lower reaches of the Yangtze river	2001-2010	ref/ref
1927	*luxiang618A/chenghui727	luxiang618A×chenghui727	Middle and lower reaches of the Yangtze river	2001-2010	ref/ref
1928	*rongyouH146	rongfengA×zhonghuiH146	Middle and lower reaches of the Yangtze river	2001-2010	ref/ref
1929	*shengyou568	shengshiA×yuehui568	South China	2001-2010	ref/ref
1930	*2893you99	2893A×jiahui99	Middle and lower reaches of the Yangtze river	2001-2010	ref/ref
1931	*taifengyougan3hao	taifengA×ganhui3hao	Middle and lower reaches of the Yangtze river	2001-2010	ref/ref
1932	*Cliangyou777	C815S×777	Middle and lower reaches of the Yangtze river	2001-2010	ref/ref
1933	*65A/R852	65A×R852	Middle and lower reaches of the Yangtze river	2001-2010	ref/ref
1934	*wuyou390	wufengA×guanghui390	Middle and lower reaches of the Yangtze river	2001-2010	ref/ref
1935	*wufengyou861	wufengA×changhui861	Middle and lower reaches of the Yangtze river	2001-2010	ref/ref
1936	*yangxianyou908	yangxian6A×yanghui908	Middle and lower reaches of the Yangtze river	2001-2010	ref/ref
1937	*luxiangyou1825	luxiang618A×chenghui425	Middle and lower reaches of the Yangtze river	2001-2010	ref/ref
1938	*de1S/dehui53016	de1S×dehui53016	Middle and lower reaches of the Yangtze river	2001-2010	ref/ref
1939	*wuyou613	wufengA×R613	Middle and lower reaches of the Yangtze river	2001-2010	ref/ref
1940	*zhunliangyou1288	zhunS×R1288	South China	2001-2010	ref/ref
1941	*tianyouH145	tianfengA×zhonghuiH145	Middle and lower reaches of the Yangtze river	2001-2010	ref/ref
1942	*aoliangyou200	aolong1S×aoR200	Middle and lower reaches of the Yangtze river	2001-2010	ref/ref
1943	fengyuanA/CA20	fengyuanA×CA20	Middle and lower reaches of the Yangtze river	2001-2010	ref/ref
1944	huanghuazhan	huangxinzhan/fenghuazhan	Middle and lower reaches of the Yangtze river	NA	ref/ref
1945	zhengliangyou825	zheng67S×jiahui825	Middle and lower reaches of the Yangtze river	2001-2010	ref/ref
1946	xieyouzhong1hao	xieqingzaoA×zhongzu14	Middle and lower reaches of the Yangtze river	2001-2010	ref/ref
1947	shanyou46(CK)	zhenshan97A×miyang46	Middle and lower reaches of the Yangtze river	2001-2010	ref/ref
1948	*guyou3207	gufengA×R3207	Middle and lower reaches of the Yangtze river	2001-2010	ref/ref
1949	*longhuayou737	longhua916A×huahui737	Middle and lower reaches of the Yangtze river	2001-2010	ref/ref
1950	*zhongbaiyou308	zhong100A×ganhui308	Middle and lower reaches of the Yangtze river	2001-2010	ref/ref
1951	*Cliangyou792	C815S×huahui792	South China	2001-2010	ref/ref
1952	*chengyou527	chengfengA×shuhui527	Middle and lower reaches of the Yangtze river	2001-2010	ref/ref
1953	*wufengA/R8266	wufengA×R8266	Middle and lower reaches of the Yangtze river	2001-2010	ref/ref
1954	*qianyou0702	qianjiang1haoA×zhehui0702	Middle and lower reaches of the Yangtze river	2001-2010	ref/ref
1955	*jiuyou073	jiulongA×zhi6	Middle and lower reaches of the Yangtze river	2001-2010	ref/ref
1956	*chang2you891	chang2A×changhui891	Middle and lower reaches of the Yangtze river	2001-2010	ref/ref
1957	*longxiang198	changgeng15-1/nangeng3908	Middle and lower reaches of the Yangtze river	NA	ref/ref
1958	*zhegengyou1758	zhegeng6A×zhenonghui1758	Middle and lower reaches of the Yangtze river	2011-2020	ref/ref
1959	*zhegengyou1746	zhegeng12A×zhenonghui1746	Middle and lower reaches of the Yangtze river	2011-2020	ref/ref
1960	*quanyou527	quanfengA×shuhui527	South China	2001-2010	ref/ref
1961	*changyou19-35	5-203A×CR-850	Middle and lower reaches of the Yangtze river	2011-2020	ref/ref
1962	*shenyou28	shen21A×shenhui26-28zhuxi	Middle and lower reaches of the Yangtze river	2011-2020	ref/ref
1963	*changyou178	chang12-171A×CR-998	Middle and lower reaches of the Yangtze river	2011-2020	ref/ref
1964	*yongyou75	yonggeng7haoA×F25	Middle and lower reaches of the Yangtze river	2011-2020	hetero
1965	*jiayouzhongke19-1	jia66A×zhongkejiahui19-1	Middle and lower reaches of the Yangtze river	2011-2020	ref/ref
1966	*C19014	nangeng5055/C16-1	Middle and lower reaches of the Yangtze river	NA	ref/ref
1967	*su1716	su07-1183/zhendao16	Middle and lower reaches of the Yangtze river	NA	ref/ref
1968	*changyou18-6	12-171A/CR-850	Middle and lower reaches of the Yangtze river	2011-2020	ref/ref
1969	*zixiangyou26	zixiangA/shenhui26	Middle and lower reaches of the Yangtze river	2011-2020	ref/ref
1970	*quangengyou70	quangeng1A×shuohui70	Middle and lower reaches of the Yangtze river	2011-2020	ref/ref
1971	*teyou269	teA×yu269	South China	2001-2010	ref/ref
1972	*zheyou19	zhe04A/zhehuiF1015	Middle and lower reaches of the Yangtze river	2011-2020	ref/ref
1973	*chunjiang151	chunjiang128/jia10-02	Middle and lower reaches of the Yangtze river	2011-2020	ref/ref
1974	*jiayouzhongke18-1	jia91A/zhongkejiahui7hao	Middle and lower reaches of the Yangtze river	2011-2020	ref/ref
1975	*xiuyou4913	K49A×XR13	Middle and lower reaches of the Yangtze river	2011-2020	ref/ref
1976	*changyou17-1	513A/CR-954	Middle and lower reaches of the Yangtze river	2011-2020	ref/ref
1977	*quangengyou98	quangeng1A/quangenghui98	Middle and lower reaches of the Yangtze river	2011-2020	ref/ref
1978	*jiahe239	xiushui134//jiahe212/jiageng3976	Middle and lower reaches of the Yangtze river	NA	ref/ref
1979	*jiayouzhongke9hao	jia92A/zhongkejiahui9hao	Middle and lower reaches of the Yangtze river	2011-2020	ref/ref
1980	*ruihua019	nangeng94140／wuyungeng23	Middle and lower reaches of the Yangtze river	NA	ref/ref
1981	*quangengyou46	quangeng1A/V46	Middle and lower reaches of the Yangtze river	2011-2020	ref/ref
1982	*hanyou73	huhan7A×hanhui3hao	South China	2001-2010	ref/ref
1983	*xiuyou7113	K71A×XR13	Middle and lower reaches of the Yangtze river	2011-2020	ref/ref
1984	*fuliangyou1314	fu228S×JR1310-4	Middle and lower reaches of the Yangtze river	2011-2020	ref/ref
1985	*zhonggeng8you9313	zhongzhong1038A/zhonggenghui9313	Middle and lower reaches of the Yangtze river	2011-2020	ref/ref
1986	*zhegengyou1578	zhegeng7A×zhegenghui6022	Middle and lower reaches of the Yangtze river	2011-2020	ref/ref
1987	*yongyou7861	yonggeng78A×F6861	Middle and lower reaches of the Yangtze river	2011-2020	ref/ref
1988	*changgeng16-7	wuyungeng31/changgeng13-9	Middle and lower reaches of the Yangtze river	NA	ref/ref
1989	*huageng40	M1148//wuyungeng8hao/zhendao99	Middle and lower reaches of the Yangtze river	NA	ref/ref
1990	*jiaoyayou4hao	R2822×jiafeng68S	Middle and lower reaches of the Yangtze river	NA	ref/ref
1991	*changyou1294	chang119A×CR12-129-4	Middle and lower reaches of the Yangtze river	2011-2020	ref/ref
1992	*xiuyou71207	K71A×R207	Middle and lower reaches of the Yangtze river	2011-2020	ref/ref
1993	*quanyou212	quan9311A×fuhui212	South China	2011-2020	ref/ref
1994	*tianyou596	tianfengA×nanhui596	South China	2001-2010	ref/ref
1995	*zhongjia8hao	ZH558/jiahe218	Middle and lower reaches of the Yangtze river	NA	ref/ref
1996	*yongyou7872	yonggeng78A/F6872	Middle and lower reaches of the Yangtze river	2011-2020	ref/ref
1997	*ning5920	wuyungeng21/yangeng30192	Middle and lower reaches of the Yangtze river	NA	ref/ref
1998	*jiayouzhongke3hao	jia66A/zhongkejiahui1293	Middle and lower reaches of the Yangtze river	2011-2020	ref/ref
[truncated: 934 more rows]
