# Supplementary material for: A higher‐yield hybrid rice is achieved by assimilating a dominant heterotic gene in inbred parental lines
Source: Plant Biotechnol J. 2024 Mar 7;22(6):1669–80. doi: 10.1111/pbi.14295 (PMC11123404; doi:10.1111/pbi.14295)
Supplement: Supplementary file 2 — Dataset S2 The haplotype of OsMADS1 in the parents of hybrid rice. [file PBI-22-1669-s005.xlsx]

## Sheet: Sheet1
SI Dataset2. The haplotype of OsMADS1 in the parents of hybrid rice
Name	Haplotype of MADS1	Category
M6303S	alt/alt	female
LongS	ref/ref	female
Xin'anS	ref/ref	female
Guangxiang24S	ref/ref	female
Lu18S	ref/ref	female
Lu18S	ref/ref	female
PA64S	ref/ref	female
03S	alt/alt	female
Xin'erS	ref/ref	female
Xuan69S	alt/alt	female
Guangzhan63S	ref/ref	female
M6303S	alt/alt	female
C815S	ref/ref	female
Feng39S	hetero	female
Longke638S	ref/ref	female
Shen08S	ref/ref	female
Xiang628S	ref/ref	female
Xiang628S	ref/ref	female
620S	ref/ref	female
SE21S	ref/ref	female
SE21S	ref/ref	female
1982S	ref/ref	female
Y58S	ref/ref	female
Jing4155S	ref/ref	female
WufengA	ref/ref	female
WufengA	ref/ref	female
Neixiang6A	ref/ref	female
Neixiang7A	ref/ref	female
T109A	ref/ref	female
T109A	ref/ref	female
85A	ref/ref	female
XinrongA	ref/ref	female
Y58S	ref/ref	female
Hongyang1A	ref/ref	female
XieqingzaoA	ref/ref	female
Bing1A	ref/ref	female
Qianjiang1A	ref/ref	female
Zhegeng4A	ref/ref	female
TianfengA	ref/ref	female
JunA	ref/ref	female
JunA	ref/ref	female
RongfengA	ref/ref	female
RongfengA	ref/ref	female
Y58S	ref/ref	female
Jin23A	ref/ref	female
XianfengA	ref/ref	female
ShiyouA	ref/ref	female
II32A	ref/ref	female
Zhong9A	ref/ref	female
Chuanxiang29A	ref/ref	female
GanxiangA	ref/ref	female
ZhongxinA	ref/ref	female
Guangkang13A	ref/ref	female
10A	ref/ref	female
Zhu1S	ref/ref	female
AnfengA	ref/ref	female
LongtepuA	ref/ref	female
Chunjiang16A	ref/ref	female
Chunjiang16A	ref/ref	female
ZhongyangA	ref/ref	female
HengfengA	ref/ref	female
Quan9311A	ref/ref	female
Quan9311A	..	female
23A	ref/ref	female
BoA	ref/ref	female
Zhushu1S	ref/ref	female
F32A	ref/ref	female
QuanfengA	ref/ref	female
Jia335A	ref/ref	female
YexiangA	ref/ref	female
YexiangA	ref/ref	female
Guang8A	ref/ref	female
YHuanongA	ref/ref	female
HuaA	ref/ref	female
Guangzhan634S	alt/alt	female
Guangzhan634S	alt/alt	female
Zhong9A	ref/ref	female
Rong7A	ref/ref	female
G48A	ref/ref	female
FS32A	ref/ref	female
JinxiangA	ref/ref	female
WuxiangA	ref/ref	female
JingfengA	ref/ref	female
HuashengA	ref/ref	female
JingtaiA	ref/ref	female
YuetaiA	ref/ref	female
YuanxiangA	ref/ref	female
YoumeiA	ref/ref	female
JinhengA	ref/ref	female
ChuangyuanA	ref/ref	female
KaiyuanA	ref/ref	female
XiangyuanA	ref/ref	female
SiyuanA	ref/ref	female
QingyuanA	ref/ref	female
QiyuanA	ref/ref	female
ZhongzheA	ref/ref	female
Quanxiang9A	ref/ref	female
Huazhe2A	ref/ref	female
Shuang66A	ref/ref	female
TianhongA	ref/ref	female
GuangtaiA	ref/ref	female
GuangheA	ref/ref	female
Guang8A	ref/ref	female
Chuan608A	ref/ref	female
Chuankang606A	ref/ref	female
TaifengA	ref/ref	female
XinrongA	ref/ref	female
ZaofengA	ref/ref	female
Neixiang6A	ref/ref	female
Chuanxiang29A	ref/ref	female
Yixiang1A	ref/ref	female
Chuannong1A	ref/ref	female
Zhushu1S	ref/ref	female
Lu18S	ref/ref	female
Xiangling750S	ref/ref	female
Xiangling628S	ref/ref	female
Longke638S	ref/ref	female
Jing4155S	ref/ref	female
Zhong9A	ref/ref	female
QuantaiA	ref/ref	female
Guang8A	ref/ref	female
LvsanA	ref/ref	female
Quanjing1A	ref/ref	female
Jiahe212A	ref/ref	female
QuanguangA	ref/ref	female
NongfengA	ref/ref	female
II32A	ref/ref	female
XinanS	alt/alt	female
03S	alt/alt	female
1892S	ref/ref	female
Quan211S	ref/ref	female
Yin312S	ref/ref	female
QuanxiangnuoS	ref/ref	female
QuanzaoA	ref/ref	female
Quan9311A	ref/ref	female
ANS1(AnnongS1)	ref/ref	female
Guangzhan634S	alt/alt	female
Shen08S	ref/ref	female
H155S	ref/ref	female
C815S	ref/ref	female
XinanS	alt/alt	female
Guangxiang24S	ref/ref	female
1892S	ref/ref	female
Fengliangyou4haoF	alt/alt	female
HuS	ref/ref	female
7001S	ref/ref	female
TaiS	ref/ref	female
Rui79S	ref/ref	female
Bph68S	ref/ref	female
HD9802S	ref/ref	female
WuxiangS	ref/ref	female
Hms1	ref/ref	female
Nongken58S	ref/ref	female
PA64S(Peiai64S)	ref/ref	female
Zhu1S	ref/ref	female
Feng39S	alt/alt	female
SE21S1—SE21S1	ref/ref	female
Y58S	ref/ref	female
Y58S	ref/ref	female
R218	ref/ref	male
Minghui86(1)	ref/ref	male
IRBB50	ref/ref	male
IRBB51	ref/ref	male
IRBB52	ref/ref	male
IRBB53	ref/ref	male
IRBB54	ref/ref	male
IRBB55	ref/ref	male
IRBB56	ref/ref	male
IRBB57	ref/ref	male
IRBB58	ref/ref	male
IRBB59	ref/ref	male
Minghui86(1)	ref/ref	male
IRBB59	ref/ref	male
IRBB60	ref/ref	male
Shennong9903	ref/ref	male
R253	ref/ref	male
Enhui80	ref/ref	male
Enhui80	ref/ref	male
R15ming	ref/ref	male
R15ming	ref/ref	male
R1176	ref/ref	male
R1176	ref/ref	male
Minghui100	ref/ref	male
Yuanhui	ref/ref	male
Bing1B	ref/ref	male
Xiangzaoxian7hao	ref/ref	male
Xianhui207	ref/ref	male
Xianhui207	ref/ref	male
R2122	ref/ref	male
R2122	ref/ref	male
R664	ref/ref	male
Changhui407	ref/ref	male
Changhui606	ref/ref	male
Minghui100	ref/ref	male
GanxiangB	ref/ref	male
9311	ref/ref	male
Mianhui725	ref/ref	male
Mianhui725	ref/ref	male
Shuhui527	ref/ref	male
Shuhui881	alt/alt	male
Shuhui85	ref/ref	male
Mianhui838	ref/ref	male
Chenghui407	ref/ref	male
Luhui167	ref/ref	male
Yihui1577	ref/ref	male
Jianghui151	ref/ref	male
Jianghui151	ref/ref	male
C32	ref/ref	male
Duoxi1hao	ref/ref	male
Neixiang2B	ref/ref	male
Neixianghui1hao	ref/ref	male
Neixianghui1hao	ref/ref	male
Luhui602	ref/ref	male
Luhui602	ref/ref	male
Chenghui448	ref/ref	male
Yihui1577	ref/ref	male
Chenghui448	ref/ref	male
Yihui1577	ref/ref	male
Fuhui838	ref/ref	male
Fuhui728	ref/ref	male
Fuhui676	ref/ref	male
Fuhui676	ref/ref	male
Sankangdao	ref/ref	male
Xiaolizhong	ref/ref	male
Fuhuihang2hao	ref/ref	male
ZR1186	ref/ref	male
Yihui3551	ref/ref	male
R718	ref/ref	male
Fuhui673	ref/ref	male
Quanzhen10hao	ref/ref	male
Minghui86	ref/ref	male
Minghui63	ref/ref	male
Minghui77	ref/ref	male
Minghui77	ref/ref	male
Donglian5hao	ref/ref	male
Guixiaozhan	ref/ref	male
Youxiaozhan	ref/ref	male
Minghui86(2)	ref/ref	male
Guangdongxiangdao	ref/ref	male
Hefengzhan	ref/ref	male
Meixiangzhan	ref/ref	male
Yuexiangzhan	ref/ref	male
Teqing	ref/ref	male
Guanghui128	ref/ref	male
Guanghui128	ref/ref	male
R711	ref/ref	male
R223	ref/ref	male
Youzhan	ref/ref	male
Xianhui207	ref/ref	male
Gui34	ref/ref	male
Gui99	ref/ref	male
Zhehui7954	ref/ref	male
Zhejing29	ref/ref	male
Zhonghui8006	ref/ref	male
Zhonghui8006	ref/ref	male
Zhongzu14	ref/ref	male
Huazhan	ref/ref	male
Huazhan	ref/ref	male
R8015	ref/ref	male
Shuhui527	ref/ref	male
HC4	ref/ref	male
HC59	ref/ref	male
HC66	ref/ref	male
HC82	ref/ref	male
HMR1	ref/ref	male
HMR2	ref/ref	male
HMR6	ref/ref	male
Zhehui0508	ref/ref	male
6216	ref/ref	male
Xhui	ref/ref	male
Ronghui906	ref/ref	male
Shuhui527	ref/ref	male
ZDZ057	ref/ref	male
J111	ref/ref	male
Xin80	ref/ref	male
CBB23	ref/ref	male
Ronghui669	ref/ref	male
Kehui10hao	ref/ref	male
Zhehui7954	ref/ref	male
Zhehui7954	ref/ref	male
NA	ref/ref	male
Guanghui998	ref/ref	male
Guanghui998	ref/ref	male
NA	ref/ref	male
NA	ref/ref	male
Feng986	ref/ref	male
Feng986	ref/ref	male
Wandao49	ref/ref	male
Neihui924	ref/ref	male
Neihui31	ref/ref	male
Ronghui906	ref/ref	male
Neihui5550	ref/ref	male
Neihui9914	ref/ref	male
Neihui9914	ref/ref	male
Neihui2539	ref/ref	male
Neixianghui2hao	ref/ref	male
Fuhui718	ref/ref	male
Fuhui718	ref/ref	male
Nanhui511	alt/alt	male
Lehui188	ref/ref	male
Yuehui360	ref/ref	male
R332	ref/ref	male
R437	ref/ref	male
R507	ref/ref	male
R507	ref/ref	male
R523	ref/ref	male
R6547	ref/ref	male
Zhenhui084	ref/ref	male
Zhenhui084	ref/ref	male
Enhui58	ref/ref	male
Wanhui88	ref/ref	male
Yuehui9113	ref/ref	male
Shuhui288	ref/ref	male
Jinhui5hao	ref/ref	male
Jinhui5hao	ref/ref	male
Fuhui305	ref/ref	male
Ronghui591	ref/ref	male
Shuhui881	ref/ref	male
Nanjing14hao	ref/ref	male
Yangfuxian2hao	ref/ref	male
Yangfunuo1hao	ref/ref	male
Yangda4hao	alt/alt	male
Yuehui9113	ref/ref	male
Yangda5hao	ref/ref	male
Yangda8hao	ref/ref	male
Xiangjing111	ref/ref	male
Yangjing186	ref/ref	male
Yangjing4038	ref/ref	male
Zhenda88	ref/ref	male
Huaida9hao	ref/ref	male
Huaida10hao	ref/ref	male
Huaida11hao	ref/ref	male
Huajing6hao	ref/ref	male
Yangda6hao	ref/ref	male
Yanjing5hao	ref/ref	male
Sidao10hao	ref/ref	male
Lianjing7hao	ref/ref	male
Nanjing44	ref/ref	male
Wulixinzhan	ref/ref	male
Shengtai1hao	ref/ref	male
Fengaizhan1hao	ref/ref	male
Qixiuzhan3hao	ref/ref	male
Shengyou2hao	ref/ref	male
Qingliuai	ref/ref	male
Yangda6hao	ref/ref	male
Teqing2hao	ref/ref	male
Sanerai	ref/ref	male
Shuanggui36	ref/ref	male
Guangluai4hao	ref/ref	male
Aiai93	ref/ref	male
Fuhui838	alt/alt	male
Fuhui838	ref/ref	male
Lemont	ref/ref	male
IR24	ref/ref	male
IRBB1	ref/ref	male
Yangda6hao	ref/ref	male
IRBB3	ref/ref	male
IRBB4	ref/ref	male
IRBB5	ref/ref	male
IRBB7	ref/ref	male
IRBB8	ref/ref	male
IRBB10	ref/ref	male
IRBB11	ref/ref	male
IRBB13	ref/ref	male
IRBB14	ref/ref	male
IRBB21	ref/ref	male
Q23ming	ref/ref	male
Enhui80	ref/ref	male
R15ming	ref/ref	male
R1176	ref/ref	male
Q282	ref/ref	male
Xianhui207	ref/ref	male
R2122	ref/ref	male
Q322	ref/ref	male
Mianhui725	ref/ref	male
Jianghui151	ref/ref	male
Yihui1577	ref/ref	male
Minghui63	ref/ref	male
Minghui77	ref/ref	male
Guanghui128	ref/ref	male
Zhonghui8006	ref/ref	male
Yongyou6	ref/ref	male
Yongyou15	ref/ref	male
R1128	ref/ref	male
Fuhui817	ref/ref	male
Yuexinyouzhan	ref/ref	male
Yuetaiyouzhan	ref/ref	male
Yuenongsimiao	ref/ref	male
Yuelizhan	ref/ref	male
99B	ref/ref	male
Qian1B	ref/ref	male
Digub	ref/ref	male
Xinlub	ref/ref	male
You1B	ref/ref	male
Jin23B	ref/ref	male
Jin23B	ref/ref	male
Guangkang13B	..	male
Zhenshan97B	ref/ref	male
Zhenshan97B	ref/ref	male
ZhongzheB	ref/ref	male
V20B	ref/ref	male
K22B	ref/ref	male
BoB	ref/ref	male
GanxiangB	ref/ref	male
Hua3418B	ref/ref	male
Hua1517B	ref/ref	male
Hua2048B	ref/ref	male
Hua130B	ref/ref	male
LongtepuB	ref/ref	male
FeiB	ref/ref	male
Gang46B	ref/ref	male
Jiangzaopi4haoB	ref/ref	male
YuanfengB	ref/ref	male
YuxiangB	ref/ref	male
XiangaiB	ref/ref	male
FengyuanB	ref/ref	male
XieqingzaoB	ref/ref	male
YouI	ref/ref	male
Zhong9B	ref/ref	male
Luxiang618B	ref/ref	male
FuyiB	ref/ref	male
FuyiB	ref/ref	male
II32B	ref/ref	male
YixiangB	ref/ref	male
WufengB	ref/ref	male
TaifengB	ref/ref	male
RongfengB	ref/ref	male
03B	ref/ref	male
JinB	ref/ref	male
Yuekang1623	ref/ref	male
Yuehesimiao	ref/ref	male
Yuebiao5hao	ref/ref	male
Yuyinzhan	ref/ref	male
Yumeizhan	ref/ref	male
Yujing91	ref/ref	male
Xinhuangzhan	ref/ref	male
Wushansimiao	ref/ref	male
Shuhui527	ref/ref	male
Shuhui498	ref/ref	male
Nongxiang39	ref/ref	male
Nongxiang32	ref/ref	male
Lijing	ref/ref	male
Jiayouchangjing	ref/ref	male
Huangyuesimiao	ref/ref	male
Heyouzhan	ref/ref	male
Heguangsimiao	ref/ref	male
Guanghui998	ref/ref	male
Guanghui3550	ref/ref	male
Guanghui208	ref/ref	male
Guangfuzhan	ref/ref	male
Guangaizhan	ref/ref	male
Efen1hao	ref/ref	male
Chenghui727	ref/ref	male
861	ref/ref	male
R9311	ref/ref	male
R390	ref/ref	male
R287	ref/ref	male
R2115	ref/ref	male
R207	ref/ref	male
Yangda6hao	ref/ref	male
Yangda6hao	ref/ref	male
Shuhui527	ref/ref	male
Minghui86	ref/ref	male
R323	ref/ref	male
R317	ref/ref	male
Shuangkangmingzhan	ref/ref	male
Yahui2115	ref/ref	male
R8088	ref/ref	male
Changhui851	ref/ref	male
HR1128	ref/ref	male
T45/R317	ref/ref	male
Shanhuai652	ref/ref	male
Hanghui130	ref/ref	male
Minghui63	ref/ref	male
FH676	ref/ref	male
Yanda4hao	ref/ref	male
R534	ref/ref	male
R1988	ref/ref	male
R3189	ref/ref	male
Huanglizhan	ref/ref	male
R1206	ref/ref	male
Lvsimiao	ref/ref	male
R1308	ref/ref	male
H268	ref/ref	male
H819	ref/ref	male
Zhongzao22	ref/ref	male
R1212	ref/ref	male
R1377	ref/ref	male
YR106	ref/ref	male
YR069	ref/ref	male
Anxuan6hao	ref/ref	male
YR256	ref/ref	male
YR293	ref/ref	male
YR343	ref/ref	male
YR512	ref/ref	male
Wushansimiao	ref/ref	male
YR0822	ref/ref	male
YR1606	ref/ref	male
YR851	ref/ref	male
YR836	ref/ref	male
YR53213	ref/ref	male
YR901	ref/ref	male
YR53242	ref/ref	male
CX24	ref/ref	male
YR1671	ref/ref	male
YR909	ref/ref	male
YR188	ref/ref	male
Huazhan	ref/ref	male
HJ98	ref/ref	male
V46	ref/ref	male
Quanguanghui1hao	ref/ref	male
Mianhui523	ref/ref	male
R1406	ref/ref	male
Hualinnuo	ref/ref	male
R527	ref/ref	male
R0861	ref/ref	male
R9028	ref/ref	male
R737	ref/ref	male
R136	ref/ref	male
YR082	ref/ref	male
YintaiXiangzhan	ref/ref	male
Basixiangzhan	ref/ref	male
9311	ref/ref	male
Huifuxixinpinxi105	hetero	male
Huifuxixinpinxi107	ref/ref	male
Huifuxixinpinxi110	ref/ref	male
Huifuxixinpinxi111	ref/ref	male
Huifuxixinpinxi112	ref/ref	male
Shuhui162	ref/ref	male
Chenghui177	ref/ref	male
Chenghui425	ref/ref	male
Mianhui725	ref/ref	male
Fuhui838	ref/ref	male
Wushansimiao	ref/ref	male
Chenghui727	ref/ref	male
Chenghui3203	ref/ref	male
Chenghui448	ref/ref	male
Neihui9914	ref/ref	male
Neihui5550	ref/ref	male
Yihui1577	ref/ref	male
Lehui188	ref/ref	male
Shuhui158	ref/ref	male
Qianhui851	ref/ref	male
Yihui3551	alt/alt	male
YR0822	ref/ref	male
Luhui17	alt/alt	male
CDR22	ref/ref	male
Chenghui047	ref/ref	male
Nanhuai511	alt/alt	male
Yihui2698	ref/ref	male
Qianliujing	ref/ref	male
Luhui8627	ref/ref	male
Chuanhui907	ref/ref	male
RF002	ref/ref	male
Digu	ref/ref	male
YR106	ref/ref	male
R610234	ref/ref	male
R287	ref/ref	male
Shuohui70	ref/ref	male
Shuohui119	ref/ref	male
F7540	ref/ref	male
YR1671	ref/ref	male
YR7053	ref/ref	male
Huazhan	ref/ref	male
Tianlongyihao	ref/ref	male
Huifuxixinpinxi102	ref/ref	male

## Sheet: Sheet2
No
1	two-line sterile line	M6303S-1	alt/alt
2	two-line sterile line	LongS	ref/ref
3	two-line sterile line	Xin'anS-1	ref/ref
4	two-line sterile line	Guangxiang24S-1	ref/ref
5	two-line sterile line	Lu18S-1	ref/ref
6	two-line sterile line	Lu18S-2	ref/ref
7	two-line sterile line	PA64S-2	ref/ref
8	two-line sterile line	03S-1	alt/alt
9	two-line sterile line	Xin'erS	ref/ref
10	two-line sterile line	Xuan69S	alt/alt
11	two-line sterile line	Guangzhan63S	ref/ref
12	two-line sterile line	M6303S-2	alt/alt
13	two-line sterile line	C815S-1	ref/ref
14	two-line sterile line	Feng39S-1	hetero
15	two-line sterile line	Longke638S-1	ref/ref
16	two-line sterile line	Shen08S	ref/ref
17	two-line sterile line	Xiang628S-1	ref/ref
18	two-line sterile line	Xiang628S-2	ref/ref
19	two-line sterile line	620S	ref/ref
20	two-line sterile line	SE21S-1	ref/ref
21	two-line sterile line	SE21S-2	ref/ref
22	two-line sterile line	1982S	ref/ref
23	two-line sterile line	Y58S-1	ref/ref
24	two-line sterile line	Jing4155S-1	ref/ref
25	three-line sterile line	WufengA-1	ref/ref
26	three-line sterile line	WufengA-2	ref/ref
27	three-line sterile line	Neixiang6A-1	ref/ref
28	three-line sterile line	Neixiang7A	ref/ref
29	three-line sterile line	T109A-1	ref/ref
30	three-line sterile line	T109A-2	ref/ref
31	three-line sterile line	85A	ref/ref
32	three-line sterile line	XinrongA-1	ref/ref
33	two-line sterile line	Y58S-2	ref/ref
34	three-line sterile line	Hongyang1A	ref/ref
35	three-line sterile line	XieqingzaoA	ref/ref
36	three-line sterile line	Bing1A	ref/ref
37	three-line sterile line	Qianjiang1A	ref/ref
38	three-line sterile line	Zhegeng4A	ref/ref
39	three-line sterile line	TianfengA	ref/ref
40	three-line sterile line	JunA-1	ref/ref
41	three-line sterile line	JunA-2	ref/ref
42	three-line sterile line	RongfengA-1	ref/ref
43	three-line sterile line	RongfengA-2	ref/ref
44	two-line sterile line	Y58S-3	ref/ref
45	three-line sterile line	Jin23A	ref/ref
46	three-line sterile line	XianfengA	ref/ref
47	three-line sterile line	ShiyouA	ref/ref
48	three-line sterile line	II32A-1	ref/ref
49	three-line sterile line	Zhong9A-1	ref/ref
50	three-line sterile line	Chuanxiang29A-1	ref/ref
51	three-line sterile line	GanxiangA	ref/ref
52	three-line sterile line	ZhongxinA	ref/ref
53	three-line sterile line	Guangkang13A	ref/ref
54	three-line sterile line	10A	ref/ref
55	two-line sterile line	Zhu1S-1	ref/ref
56	three-line sterile line	AnfengA	ref/ref
57	three-line sterile line	LongtepuA	ref/ref
58	three-line sterile line	Anjiang16A-1	ref/ref
59	three-line sterile line	Anjiang16A-2	ref/ref
60	three-line sterile line	ZhongyangA	ref/ref
61	three-line sterile line	HengfengA	ref/ref
62	three-line sterile line	Quan9311A-2	ref/ref
63	three-line sterile line	Quan9311A-1	..
64	three-line sterile line	23A	ref/ref
65	three-line sterile line	BoA	ref/ref
66	two-line sterile line	Zhu1S-2	ref/ref
67	three-line sterile line	F32A	ref/ref
68	three-line sterile line	QuanfengA	ref/ref
69	three-line sterile line	Jia335A	ref/ref
70	three-line sterile line	YexiangA-1	ref/ref
71	three-line sterile line	YexiangA-2	ref/ref
72	three-line sterile line	Guang8A-1	ref/ref
73	three-line sterile line	YHuaNongA	ref/ref
74	three-line sterile line	HuaA	ref/ref
75	two-line sterile line	GuangZhan634S-1	alt/alt
76	two-line sterile line	GuangZhan634S-2	alt/alt
77	three-line sterile line	Zhong9A-2	ref/ref
78	three-line sterile line	Rong7A	ref/ref
79	three-line sterile line	G48A	ref/ref
80	three-line sterile line	FS32A	ref/ref
81	three-line sterile line	JinxiangA	ref/ref
82	three-line sterile line	WuxiangA	ref/ref
83	three-line sterile line	JingfengA	ref/ref
84	three-line sterile line	HuashengA	ref/ref
85	three-line sterile line	JingtaiA	ref/ref
86	three-line sterile line	YuetaiA	ref/ref
87	three-line sterile line	YuanxiangA	ref/ref
88	three-line sterile line	YoumeiA	ref/ref
89	three-line sterile line	JinhengA	ref/ref
90	three-line sterile line	ChuangyuanA	ref/ref
91	three-line sterile line	KaiyuanA	ref/ref
92	three-line sterile line	XiangyuanA	ref/ref
93	three-line sterile line	SiyuanA	ref/ref
94	three-line sterile line	QingyuanA	ref/ref
95	three-line sterile line	QiyuanA	ref/ref
96	three-line sterile line	ZhongzheA	ref/ref
97	three-line sterile line	Quanxiang9A	ref/ref
98	three-line sterile line	Huazhe2A	ref/ref
99	three-line sterile line	Shuang66A	ref/ref
100	three-line sterile line	TianhongA	ref/ref
101	three-line sterile line	GuangtaiA	ref/ref
102	three-line sterile line	GuangheA	ref/ref
103	three-line sterile line	Guang8A-2	ref/ref
104	three-line sterile line	Chuan608A	ref/ref
105	three-line sterile line	ChuanKang606A	ref/ref
106	three-line sterile line	TaifengA	ref/ref
107	three-line sterile line	XinrongA-2	ref/ref
108	three-line sterile line	ZaofengA	ref/ref
109	three-line sterile line	Neixiang6A-2	ref/ref
110	three-line sterile line	Chuanxiang29A-2	ref/ref
111	three-line sterile line	Yixiang1A	ref/ref
112	three-line sterile line	Chuannong1A	ref/ref
113	two-line sterile line	Zhu1S-3	ref/ref
114	two-line sterile line	Lu18S	ref/ref
115	two-line sterile line	Xiangling750S	ref/ref
116	two-line sterile line	Xiangling628S	ref/ref
117	two-line sterile line	Longke638S-2	ref/ref
118	two-line sterile line	Jing4155S-2	ref/ref
119	three-line sterile line	Zhong9A-3	ref/ref
120	three-line sterile line	QuantaiA	ref/ref
121	three-line sterile line	Guang8A-3	ref/ref
122	three-line sterile line	LusuanA	ref/ref
123	three-line sterile line	Quanjing1A	ref/ref
124	three-line sterile line	Jiahe212A	ref/ref
125	three-line sterile line	QuanguangA	ref/ref
126	three-line sterile line	NongfengA	ref/ref
127	three-line sterile line	II32A-2	ref/ref
128	two-line sterile line	Xin'anS-2	alt/alt
129	two-line sterile line	03S-2	alt/alt
130	two-line sterile line	1892S-1	ref/ref
131	two-line sterile line	Quan211S	ref/ref
132	two-line sterile line	Yin312S	ref/ref
133	two-line sterile line	QuanxiangnuoS	ref/ref
134	three-line sterile line	QuanzaoA	ref/ref
135	three-line sterile line	Quan9311A-3	ref/ref
136	two-line sterile line	Anns1	ref/ref
137	two-line sterile line	Guangzhan634S-3	alt/alt
138	two-line sterile line	Shen08S	ref/ref
139	two-line sterile line	H155S	ref/ref
140	two-line sterile line	C815S-2	ref/ref
141	two-line sterile line	XinanS-3	alt/alt
142	two-line sterile line	Guangxiang24S-2	ref/ref
143	two-line sterile line	1892S-2	ref/ref
144	two-line sterile line	Fengliangyou4haoS	alt/alt
145	two-line sterile line	HuS	ref/ref
146	two-line sterile line	7001S	ref/ref
147	two-line sterile line	TaiS	ref/ref
148	two-line sterile line	Rui79S	ref/ref
149	two-line sterile line	Bph68S	ref/ref
150	two-line sterile line	HD9802S	ref/ref
151	two-line sterile line	WuxiangS	ref/ref
152	two-line sterile line	Hms1	ref/ref
153	two-line sterile line	Nongken58S	ref/ref
154	two-line sterile line	PA64S(Peiai64S)-1	ref/ref
155	two-line sterile line	Zhu1S-4	ref/ref
156	two-line sterile line	Feng39S-2	alt/alt
157	two-line sterile line	SE21S1	ref/ref
158	two-line sterile line	Y58S-2	ref/ref
159	two-line sterile line	Y58S-1	ref/ref
160	restorer line	R218	ref/ref
161	restorer line	Minghui86(1)-2	ref/ref
162	restorer line	IRBB50	ref/ref
163	restorer line	IRBB51	ref/ref
164	restorer line	IRBB52	ref/ref
165	restorer line	IRBB53	ref/ref
166	restorer line	IRBB54	ref/ref
167	restorer line	IRBB55	ref/ref
168	restorer line	IRBB56	ref/ref
169	restorer line	IRBB57	ref/ref
170	restorer line	IRBB58	ref/ref
171	restorer line	IRBB59-1	ref/ref
172	restorer line	Minghui86(1)-3	ref/ref
173	restorer line	IRBB59-2	ref/ref
174	restorer line	IRBB60	ref/ref
175	restorer line	Shenong9903	ref/ref
176	restorer line	R253	ref/ref
177	restorer line	Enhui80-1	ref/ref
178	restorer line	Enhui80-2	ref/ref
179	restorer line	R15ming-1	ref/ref
180	restorer line	R15ming-2	ref/ref
181	restorer line	R1176-1	ref/ref
182	restorer line	R1176-2	ref/ref
183	restorer line	Minghui100-1	ref/ref
184	restorer line	Yuanhui	ref/ref
185	three-line maintainer line	Bing1B	ref/ref
186	restorer line	Xiangzaoxian7hao	ref/ref
187	restorer line	Xianhui207-1	ref/ref
188	restorer line	Xianhui207-2	ref/ref
189	restorer line	R2122-1	ref/ref
190	restorer line	R2122-2	ref/ref
191	restorer line	R664	ref/ref
192	restorer line	Changhui407	ref/ref
193	restorer line	Changhui606	ref/ref
194	restorer line	Minghui100-2	ref/ref
195	three-line maintainer line	GanxiangB-1	ref/ref
196	restorer line	9311-1	ref/ref
197	restorer line	Mianhui725-1	ref/ref
198	restorer line	Mianhui725-2	ref/ref
199	restorer line	Shuhui527-1	ref/ref
200	restorer line	Shuhui881-1	alt/alt
201	restorer line	Shuhui85	ref/ref
202	restorer line	Mianhui838	ref/ref
203	restorer line	Chenghui407	ref/ref
204	restorer line	Luhui167	ref/ref
205	restorer line	Yihui1577-1	ref/ref
206	restorer line	Jianghui151-1	ref/ref
207	restorer line	Jianghui151-2	ref/ref
208	restorer line	C32	ref/ref
209	restorer line	Duoxi1hao	ref/ref
210	three-line maintainer line	Neixiang2B	ref/ref
211	restorer line	Neixianghui1hao-1	ref/ref
212	restorer line	Neixianghui1hao-2	ref/ref
213	restorer line	Luhui602-1	ref/ref
214	restorer line	Luhui602-2	ref/ref
215	restorer line	Chenghui448-1	ref/ref
216	restorer line	Yihui1577-2	ref/ref
217	restorer line	Chenghui448-2	ref/ref
218	restorer line	Yihui1577-3	ref/ref
219	restorer line	Fuhui838-1	ref/ref
220	restorer line	Fuhui728	ref/ref
221	restorer line	Fuhui676-1	ref/ref
222	restorer line	Fuhui676-2	ref/ref
223	restorer line	Sankangdao	ref/ref
224	restorer line	Xiaolizhong	ref/ref
225	restorer line	Fuhuihang2hao	ref/ref
226	restorer line	ZR1186	ref/ref
227	restorer line	Yihui3551-1	ref/ref
228	restorer line	R718	ref/ref
229	restorer line	Fuhui673	ref/ref
230	restorer line	Quanzhen10hao	ref/ref
231	restorer line	Minghui86-4	ref/ref
232	restorer line	Minghui63-1	ref/ref
233	restorer line	Minghui77-1	ref/ref
234	restorer line	Minghui77-2	ref/ref
235	restorer line	Donglian5hao	ref/ref
236	restorer line	Guixiaozhan	ref/ref
237	restorer line	Youxiaozhan	ref/ref
238	restorer line	Minghui86(2)-1	ref/ref
239	restorer line	Guangdongxiangdao	ref/ref
240	restorer line	Hefengzhan	ref/ref
241	restorer line	Meixiangzhan	ref/ref
242	restorer line	Yuexiangzhan	ref/ref
243	restorer line	Teqing	ref/ref
244	restorer line	Guanghui128-1	ref/ref
245	restorer line	Guanghui128-2	ref/ref
246	restorer line	R711	ref/ref
247	restorer line	R223	ref/ref
248	restorer line	Youzhan	ref/ref
249	restorer line	Xianhui207-3	ref/ref
250	restorer line	Gui34	ref/ref
251	restorer line	Gui99	ref/ref
252	restorer line	Zhehui7954-1	ref/ref
253	restorer line	Zhejing29	ref/ref
254	restorer line	Zhonghui8006-1	ref/ref
255	restorer line	Zhonghui8006-2	ref/ref
256	restorer line	Zhongzu14	ref/ref
257	restorer line	Huazhan-1	ref/ref
258	restorer line	Huazhan-2	ref/ref
259	restorer line	R8015	ref/ref
260	restorer line	Shuhui527-2	ref/ref
261	restorer line	HC4	ref/ref
262	restorer line	HC59	ref/ref
263	restorer line	HC66	ref/ref
264	restorer line	HC82	ref/ref
265	restorer line	HMR1	ref/ref
266	restorer line	HMR2	ref/ref
267	restorer line	HMR6	ref/ref
268	restorer line	Zhehui0508	ref/ref
269	restorer line	6216	ref/ref
270	restorer line	Xhui	ref/ref
271	restorer line	Ronghui906-1	ref/ref
272	restorer line	Shuhui527-3	ref/ref
273	restorer line	ZDZ057	ref/ref
274	restorer line	J111	ref/ref
275	restorer line	Xin80	ref/ref
276	restorer line	CBB23	ref/ref
277	restorer line	Ronghui669	ref/ref
278	restorer line	Kehui10hao	ref/ref
279	restorer line	Zhehui7954-2	ref/ref
280	restorer line	Zhehui7954-3	ref/ref
281	restorer line	NA-1	ref/ref
282	restorer line	Guanghui998-1	ref/ref
283	restorer line	Guanghui998-2	ref/ref
284	restorer line	NA-2	ref/ref
285	restorer line	NA-3	ref/ref
286	restorer line	Feng986-1	ref/ref
287	restorer line	Feng986-2	ref/ref
288	restorer line	Wandaodao49	ref/ref
289	restorer line	Neihui924	ref/ref
290	restorer line	Neihui31	ref/ref
291	restorer line	Ronghui906-2	ref/ref
292	restorer line	Neihui5550-1	ref/ref
293	restorer line	Neihui9914-1	ref/ref
294	restorer line	Neihui9914-2	ref/ref
295	restorer line	Neihui2539	ref/ref
296	restorer line	Neixianghui2hao	ref/ref
297	restorer line	Fuhui718-1	ref/ref
298	restorer line	Fuhui718-2	ref/ref
299	restorer line	Nanhui511-1	alt/alt
300	restorer line	Lehui188-1	ref/ref
301	restorer line	Yuehui360	ref/ref
302	restorer line	R332	ref/ref
303	restorer line	R437	ref/ref
304	restorer line	R507-1	ref/ref
305	restorer line	R507-2	ref/ref
306	restorer line	R523	ref/ref
307	restorer line	R6547	ref/ref
308	restorer line	Zhenhui084-1	ref/ref
309	restorer line	Zhenhui084-2	ref/ref
310	restorer line	Enhui58	ref/ref
311	restorer line	Wanhui88	ref/ref
312	restorer line	Yuehui9113-1	ref/ref
313	restorer line	Shuhui288	ref/ref
314	restorer line	Jinhui5hao-1	ref/ref
315	restorer line	Jinhui5hao-2	ref/ref
316	restorer line	Fuhui305	ref/ref
317	restorer line	Ronghui591	ref/ref
318	restorer line	Shuhui881-2	ref/ref
319	restorer line	Nanjing14hao	ref/ref
320	restorer line	Yangfulian2hao	ref/ref
321	restorer line	Yangfunuo1hao	ref/ref
322	restorer line	Yangdao4hao	alt/alt
323	restorer line	Yuehui9113-2	ref/ref
324	restorer line	Yangdao5hao	ref/ref
325	restorer line	Yangdao8hao	ref/ref
326	restorer line	Xiangjing111	ref/ref
327	restorer line	Yangjing186	ref/ref
328	restorer line	Yangjing4038	ref/ref
329	restorer line	Zhendao88	ref/ref
330	restorer line	Huaidao9hao	ref/ref
331	restorer line	Huaidao10hao	ref/ref
332	restorer line	Huaidao11hao	ref/ref
333	restorer line	Huajing6hao	ref/ref
334	restorer line	Yangdao6hao(youmang)-1	ref/ref
335	restorer line	Yanjing5hao	ref/ref
336	restorer line	Sidao10hao	ref/ref
337	restorer line	Lianjing7hao	ref/ref
338	restorer line	Nanjing44	ref/ref
339	restorer line	Weilixinzhan	ref/ref
340	restorer line	Shengtai1hao	ref/ref
341	restorer line	Fengaizhan1hao	ref/ref
342	restorer line	Qixiuzhan3hao	ref/ref
343	restorer line	Shengyou2hao	ref/ref
344	restorer line	Qingliuai	ref/ref
345	restorer line	Yangdao6hao(youmang)-2	ref/ref
346	restorer line	Teqing2hao	ref/ref
347	restorer line	Sanerai	ref/ref
348	restorer line	Shuanggui36	ref/ref
349	restorer line	Guangluai4hao	ref/ref
350	restorer line	Ai93	ref/ref
351	restorer line	Fuhui838-2	alt/alt
352	restorer line	Fuhui838-3	ref/ref
353	restorer line	Lemont	ref/ref
354	restorer line	IR24	ref/ref
355	restorer line	IRBB1	ref/ref
356	restorer line	Yangdao6hao(wumang)-4	ref/ref
357	restorer line	IRBB3	ref/ref
358	restorer line	IRBB4	ref/ref
359	restorer line	IRBB5	ref/ref
360	restorer line	IRBB7	ref/ref
361	restorer line	IRBB8	ref/ref
362	restorer line	IRBB10	ref/ref
363	restorer line	IRBB11	ref/ref
364	restorer line	IRBB13	ref/ref
365	restorer line	IRBB14	ref/ref
366	restorer line	IRBB21	ref/ref
367	restorer line	Q23ming	ref/ref
368	restorer line	Enhui80-3	ref/ref
369	restorer line	R15ming-3	ref/ref
370	restorer line	R1176-3	ref/ref
371	restorer line	Q282	ref/ref
372	restorer line	Xianhui207-4	ref/ref
373	restorer line	R2122-3	ref/ref
374	restorer line	Q322	ref/ref
375	restorer line	Mianhui725-3	ref/ref
376	restorer line	Jianghui151-3	ref/ref
377	restorer line	Yihui1577-4	ref/ref
378	restorer line	Minghui63-2	ref/ref
379	restorer line	Minghui77-3	ref/ref
380	restorer line	Guanghui128-3	ref/ref
381	restorer line	Zhonghui8006-3	ref/ref
382	restorer line	Yongyou6	ref/ref
383	restorer line	Yongyou15	ref/ref
384	restorer line	R1128	ref/ref
385	restorer line	Fuhui817	ref/ref
386	restorer line	Yuexinyouzhan	ref/ref
387	restorer line	Yuetaiyouzhan	ref/ref
388	restorer line	Yuenongsimiao	ref/ref
389	restorer line	Yuelizhan	ref/ref
390	three-line maintainer line	99B	ref/ref
391	three-line maintainer line	Qian1B	ref/ref
392	three-line maintainer line	DiguB	ref/ref
393	three-line maintainer line	XinluB	ref/ref
394	three-line maintainer line	You1B	ref/ref
395	three-line maintainer line	Jin23B-1	ref/ref
396	three-line maintainer line	Jin23B-2	ref/ref
397	three-line maintainer line	Guangkang13B	..
398	three-line maintainer line	Zhenshan97B-1	ref/ref
399	three-line maintainer line	Zhenshan97B-2	ref/ref
400	three-line maintainer line	ZhongzheB	ref/ref
401	three-line maintainer line	V20B	ref/ref
402	three-line maintainer line	K22B	ref/ref
403	three-line maintainer line	BoB	ref/ref
404	three-line maintainer line	GanxiangB-2	ref/ref
405	three-line maintainer line	Hua3418B	ref/ref
406	three-line maintainer line	Hua1517B	ref/ref
407	three-line maintainer line	Hua2048B	ref/ref
408	three-line maintainer line	Hua130B	ref/ref
409	three-line maintainer line	LongtepuB	ref/ref
410	three-line maintainer line	FeiB	ref/ref
411	three-line maintainer line	Gang46B	ref/ref
412	three-line maintainer line	Jiangzaopi4haoB	ref/ref
413	three-line maintainer line	YuanfengB	ref/ref
414	three-line maintainer line	YuxiangB	ref/ref
415	three-line maintainer line	XiangaB	ref/ref
416	three-line maintainer line	FengyuanB	ref/ref
417	three-line maintainer line	XieqingzaoB	ref/ref
418	three-line maintainer line	You1B	ref/ref
419	three-line maintainer line	Zhong9B	ref/ref
420	three-line maintainer line	Luxiang618B	ref/ref
421	three-line maintainer line	FuyiB-1	ref/ref
422	three-line maintainer line	FuyiB-2	ref/ref
423	three-line maintainer line	II32B	ref/ref
424	three-line maintainer line	YixiangB	ref/ref
425	three-line maintainer line	WufengB	ref/ref
426	three-line maintainer line	TaifengB	ref/ref
427	three-line maintainer line	RongfengB	ref/ref
428	three-line maintainer line	03B	ref/ref
429	three-line maintainer line	JinB	ref/ref
430	restorer line	Yuekang1623	ref/ref
431	restorer line	Yuehesimiao	ref/ref
432	restorer line	Yuebiao5hao	ref/ref
433	restorer line	Yuyinzhan	ref/ref
434	restorer line	Yumeizhan	ref/ref
435	restorer line	Yujing91	ref/ref
436	restorer line	Xinhuangzhan	ref/ref
437	restorer line	Wushansimiao-1	ref/ref
438	restorer line	Shuhui527-4	ref/ref
439	restorer line	Shuhui498	ref/ref
440	restorer line	Nongxiang39	ref/ref
441	restorer line	Nongxiang32	ref/ref
442	restorer line	Lijing	ref/ref
443	restorer line	Jiayouchangjing	ref/ref
444	restorer line	Huangyuesimiao	ref/ref
445	restorer line	Heyouzhan	ref/ref
446	restorer line	Heguangsimiao	ref/ref
447	restorer line	Guanghui998-3	ref/ref
448	restorer line	Guanghui3550	ref/ref
449	restorer line	Guanghui208	ref/ref
450	restorer line	Guangfuzhan	ref/ref
451	restorer line	Guangaizhan	ref/ref
452	restorer line	Efengsimiao1hao	ref/ref
453	restorer line	Chenghui727-1	ref/ref
454	restorer line	861	ref/ref
455	restorer line	R9311	ref/ref
456	restorer line	R390	ref/ref
457	restorer line	R287-1	ref/ref
458	restorer line	R2115	ref/ref
459	restorer line	R207	ref/ref
460	restorer line	Yangdao6hao(you)-3	ref/ref
461	restorer line	Yangdao6hao(wu)-5	ref/ref
462	restorer line	Shuhui527-5	ref/ref
463	restorer line	Minghui86-5	ref/ref
464	restorer line	R323	ref/ref
465	restorer line	R317	ref/ref
466	restorer line	Shuangkangmingzhan	ref/ref
467	restorer line	Yahui2115	ref/ref
468	restorer line	R8088	ref/ref
469	restorer line	Changhui851	ref/ref
470	restorer line	HR1128	ref/ref
471	restorer line	T45/R317	ref/ref
472	restorer line	Shanhui652	ref/ref
473	restorer line	Hanghui130	ref/ref
474	restorer line	Minghui63-3	ref/ref
475	restorer line	FH676	ref/ref
476	restorer line	Yanda4hao	ref/ref
477	restorer line	R534	ref/ref
478	restorer line	R1988	ref/ref
479	restorer line	R3189	ref/ref
480	restorer line	Huanglizhan	ref/ref
481	restorer line	R1206	ref/ref
482	restorer line	Lusimiao	ref/ref
483	restorer line	R1308	ref/ref
484	restorer line	H268	ref/ref
485	restorer line	H819	ref/ref
486	restorer line	Zhongzao22	ref/ref
487	restorer line	R1212	ref/ref
488	restorer line	R1377	ref/ref
489	restorer line	YR106-1	ref/ref
490	restorer line	YR069	ref/ref
491	restorer line	Anxuan6hao	ref/ref
492	restorer line	YR256	ref/ref
493	restorer line	YR293	ref/ref
494	restorer line	YR343	ref/ref
495	restorer line	YR512	ref/ref
496	restorer line	Wushansimiao-2	ref/ref
497	restorer line	YR0822-1	ref/ref
498	restorer line	YR1606	ref/ref
499	restorer line	YR851	ref/ref
500	restorer line	YR836	ref/ref
501	restorer line	YR53213	ref/ref
502	restorer line	YR901	ref/ref
503	restorer line	YR53242	ref/ref
504	restorer line	CX24	ref/ref
505	restorer line	YR1671-1	ref/ref
506	restorer line	YR909	ref/ref
507	restorer line	YR188	ref/ref
508	restorer line	Huazhan-3	ref/ref
509	restorer line	HJ98	ref/ref
510	restorer line	V46	ref/ref
511	restorer line	Quanguanghui1hao	ref/ref
512	restorer line	Mianhui523	ref/ref
513	restorer line	R1406	ref/ref
514	restorer line	Huaxiannuo	ref/ref
515	restorer line	R527	ref/ref
516	restorer line	R0861	ref/ref
517	restorer line	R9028	ref/ref
518	restorer line	R737	ref/ref
519	restorer line	R136	ref/ref
520	restorer line	YR082	ref/ref
521	restorer line	YintaiXiangzhan	ref/ref
522	restorer line	Basixiangzhan	ref/ref
523	restorer line	9311-2	ref/ref
524	restorer line	HuifuXiXinpinxi105	hetero
525	restorer line	HuifuXiXinpinxi107	ref/ref
526	restorer line	HuifuXiXinpinxi110	ref/ref
527	restorer line	HuifuXiXinpinxi111	ref/ref
528	restorer line	HuifuXiXinpinxi112	ref/ref
529	restorer line	Shuhui162	ref/ref
530	restorer line	Chenghui177	ref/ref
531	restorer line	Chenghui425	ref/ref
532	restorer line	Mianhui725-4	ref/ref
533	restorer line	Fuhui838-4	ref/ref
534	restorer line	Wushansimiao-3	ref/ref
535	restorer line	Chenghui727-2	ref/ref
536	restorer line	Chenghui3203	ref/ref
537	restorer line	Chenghui448-3	ref/ref
538	restorer line	Neihui9914-3	ref/ref
539	restorer line	Neihui5550-2	ref/ref
540	restorer line	Yihui1577-5	ref/ref
541	restorer line	Lehui188-2	ref/ref
542	restorer line	Shuhui158	ref/ref
543	restorer line	Qianhui851	ref/ref
544	restorer line	Yihui3551-2	alt/alt
545	restorer line	YR0822-2	ref/ref
546	restorer line	Luhui17	alt/alt
547	restorer line	CDR22	ref/ref
548	restorer line	Chenghui047	ref/ref
549	restorer line	Nanhui511-2	alt/alt
550	restorer line	Yihui2698	ref/ref
551	restorer line	Qianliugeng	ref/ref
552	restorer line	Luhui8627	ref/ref
553	restorer line	Chuanhui907	ref/ref
554	restorer line	RF002	ref/ref
555	restorer line	Digu	ref/ref
556	restorer line	YR106-2	ref/ref
557	restorer line	R610234	ref/ref
558	restorer line	R287-2	ref/ref
559	restorer line	Shuohui70	ref/ref
560	restorer line	Shuohui119	ref/ref
561	restorer line	F7540	ref/ref
562	restorer line	YR1671-2	ref/ref
563	restorer line	YR7053	ref/ref
564	restorer line	Huazhan-4	ref/ref
565	restorer line	Tianlongyihao	ref/ref
566	restorer line	HuifuXiXinpinxi102	ref/ref
