# Supplementary material for: A higher‐yield hybrid rice is achieved by assimilating a dominant heterotic gene in inbred parental lines
Source: Plant Biotechnol J. 2024 Mar 7;22(6):1669–80. doi: 10.1111/pbi.14295 (PMC11123404; doi:10.1111/pbi.14295)
Supplement: Supplementary file 3 — Data S1 Phenotypic source data in this study. [file PBI-22-1669-s002.xlsx]

## Sheet: Fig.2D
Grain length (mm)
WT	-1	-2	(+1)	-4	-5	(-22)-1	(-22)-2	-27	-30
9.99	9.86	9.97	10.04	10.71	10.66	10.73	10.3	10.83	10.79
9.97	10.15	10.07	10.14	10.55	10.49	10.25	10.52	10.75	10.88
9.95	9.88	10.05	9.94	10.72	10.66	10.7	10.74	10.86	10.76
10	9.85	9.86	9.99	10.56	10.84	10.74	10.5	10.89	10.78
10	9.91	9.82	10.12	10.67	10.59	10.56	10.64	11.18	10.65
9.86	9.93	9.96	10.1	10.63	10.61	10.89	10.41	10.81	10.7
9.94	10.02	10.16	9.97	10.75	10.65	10.79	10.49	10.81	10.93
9.86	9.97	10.07	10.11	10.63	10.71	10.66	10.57	10.69	10.8
10	9.88	10.21	10.05	10.72	10.8	10.67	10.43	10.77	10.82
9.97	10.08	10.04	10.01	10.67	10.81	10.74	10.31	10.72	10.78
9.77	10.03	10.09	10.28	10.53	10.64	10.46	10.26	10.85	10.93
10.11	9.89	10.15	9.75	10.78	10.69	10.64	10.65	10.83	10.8

## Sheet: Fig.2E
1000-grain weight (g)
WT	-1	-2	(+1)	-4	-5	(-22)-1	(-22)-2	-27	-30
33.7	33.18	33.78	32.57	37.88	38.84	37.84	36.88	38.67	38.91
34.22	35.05	34.95	34.56	37.64	38.57	34.72	39.13	34.74	40.27
33.13	34.14	35.22	33.36	38.4	39.51	31.36	40.54	40.34	39.39
33.84	34.27	34.88	33.39	37.95	40.89	34.14	39.12	39.83	39.46
33.99	34.9	33.38	35.07	37.99	39.82	38.56	39.9	41.36	38.7
33.95	35.24	35.11	32.4	37.67	39.59	40.32	38.01	39.62	38.51
34.52	35.4	35.8	32.79	39.32	40.04	39.75	39.3	39.57	40.36
33.15	35.3	35.79	34.81	38.7	39.17	38.65	39.61	37.44	38.99
33.96	32.91	36.06	32.56	38.69	40.47	38.51	38.74	39.23	39.41
33.96	35.15	35.29	35.97	38.7	39.88	39.07	37.38	39.05	38.68
32.93	34.65	35.21	33.78	37.69	39.35	37.09	36.67	39.1	39.19
34.51	34.56	34.73	34.05	38.66	39.65	37.32	38.66	39	39.26

## Sheet: Fig.3E
Grain length
(-4)				(-27)
WT	F1	Mutants		WT	F1	Mutants
9.989	10.382	10.765		9.932	10.431	10.844
9.974	10.535	10.723		9.759	10.388	10.991
9.945	10.531	10.868		9.828	10.403	10.939
10.003	10.374	10.849		9.937	10.413	10.78
9.998	10.668	10.816		10.115	10.415	10.846
9.858	10.667	10.798		10.064	10.443	10.982
10.037	10.499	10.796		10.127	10.461	10.96
9.862	10.675	10.581		9.94	10.513	10.849
9.995	10.464	10.773		9.978	10.541	10.832
9.969	10.749	10.782		9.976	10.665	10.869
9.773	10.628	10.864		10.145	10.58	10.966
10.105	10.561	10.783		10.009	10.689	10.896

## Sheet: Fig.3F
1000-grain weight
(-4)				(-27)
WT	F1	Mutants		WT	F1	Mutants
35.318	36.198	39.295		35.623	36.151	36.918
35.298	36.271	39.447		33.905	36.308	39.805
34.152	36.284	40.224		34.355	36.493	39.402
35.182	36.707	40.277		34.798	36.712	39.583
34.957	36.709	39.916		35.312	36.725	38.84
34.352	36.759	39.536		35.003	36.858	39.234
34.654	36.832	40.04		34.62	36.875	37.863
33.855	37.031	38.694		34.166	36.944	38.91
33.954	37.143	39.882		34.155	37.158	38.678
34.998	37.687	38.764		34.056	37.773	39.137
35.512	38.129	39.72		33.693	37.841	38.345
34.463	38.73	39.62		33.51	37.851	38.883

## Sheet: Fig.3G
Grain yield per plant
(-4)				(-27)
WT	F1	Mutants		WT	F1	Mutants
34.96	36.45	37.45		39.82	36.91	39.95
34.62	36.62	37.79		39.92	38.77	37.28
34.75	37.55	38.66		36.39	37.43	36.32
35.45	37.04	38.77		36.61	37.98	38.29
36.08	38.61	39.75		35.59	38.99	38.63
36.74	38.75	39.88		35.83	39.07	39.36
37.13	39.68	39.96		34.97	39.38	39.41
37.5	39.95	40.96		38.01	39.76	42.08
38.32	40.08	41.31		39.43	39.86	43.32
38.74	40.81	42		38.96	40.36	43.49
39.41	42.43	42.82		34.39	41.03	43.97
39.39	41.56	43.94		35.96	40.71	40.03

## Sheet: Fig.3H
Percentage of chalky grain (%)
(-4)				(-27)
WT	F1	Mutants		WT	F1	Mutants
12.73	13.73	9.73		15.2	13.68	10.35
16.31	14.78	10.31		14.53	13.31	12.92
17.54	8.33	9.54		13.84	11.02	11.69
16.1	9.74	11.1		13.88	9.22	9.79
11.33	10.84	9.33		10.9	9.62	10.38
14.96	10.22	8.96		11.01	10.4	9.36
10.01	8.39	7.01		14.19	10.45	7.67
14.01	9.98	8.01		15.54	8.59	9.95
12.34	13.11	9.34		14.76	9.17	9.04
15.87	11.42	10.87		12.47	8.2	10.5
11.82	9.3	11.82		16	9.92	8.82
13.85	9.31	8.85		15.58	10.27	7.95

## Sheet: Fig.3I
Percentage of chalkiness area (%)
(-4)				(-27)
WT	F1	Mutants		WT	F1	Mutants
3.17	3	2.12		2.67	2.93	1.94
3.53	2.59	1.98		3.14	2.18	2.02
3.66	3.26	1.55		2.08	2.49	1.66
2.85	3.21	3.04		3.47	2.65	2.01
4.03	1.61	1.92		4.26	3.19	2.46
3.78	3.18	2.23		3.21	3.09	3.32
2.69	1.56	2.67		4.02	2.78	2.31
2.98	2.19	2.79		2.37	2.69	2.41
3.12	2.89	0.55		2.47	2.78	2.56
3.17	3.13	1.83		2.52	4.06	1.58
2.58	3.04	2.48		2.23	2.47	1.57
3.24	2.71	2.11		2.97	2.82	2.15

## Sheet: Fig.4B
Grain length of new hybirds of GLY676
Fuhui676	NIL	GZ	GLY676	WT×GZ	(-4)×GZ	(-27)×GZ	NIL×GZ
10.053	10.822	8.975	9.834	9.763	9.939	9.958	10.015
9.979	10.752	8.978	9.723	9.541	9.921	9.943	9.899
10.035	10.811	8.953	9.746	9.725	9.895	9.881	9.903
10.27	10.685	9.057	9.722	9.68	9.792	9.924	9.956
10.121	10.691	8.793	9.584	9.791	9.986	9.811	9.857
9.998	10.692	9.05	9.574	9.7	9.945	9.772	9.855
9.973	10.772	8.977	9.668	9.804	9.799	9.86	9.637
9.964	10.712	8.982	9.603	9.766	9.858	9.938	9.897
9.956	10.615	8.799	9.73	9.817	9.927	9.858	9.876
9.971	10.769	8.798	9.761	9.825	9.853	9.806	9.897
10.111	10.689	8.835	9.648	9.827	9.796	9.92	9.973
10.022	10.714	9.007	9.705	9.754	9.891	9.901	9.931

## Sheet: Fig.4C
TGW of new hybrids in GLY676
Fuhui676	NIL	GZ	GLY676	WT×GZ	(-4)×GZ	(-27)×GZ	NIL×GZ
34.438	39.082	26.288	33.88	34.038	34.198	34.167	34.004
34.62	38.938	25.758	33.67	32.798	34.831	34.879	34.75
34.734	39.232	25.991	34.66	33.227	33.928	34.107	34.107
33.825	38.715	25.945	33.173	32.511	33.789	34.211	34.527
34	40.012	24.342	33.785	33.65	33.881	34.957	33.825
35.226	38.797	26.784	32.744	33.9	33.97	34.79	34.107
34.525	37.938	25.897	33.814	34.2	33.775	34.007	34.277
34.897	38.008	26.583	33.638	34.089	33.844	34.87	34.669
33.987	37.99	25.851	34.163	33.839	33.544	34.535	34.83
35.052	38.757	25.307	33.877	34.66	34.881	33.928	35.001
35.058	38.469	25.127	33.135	34	34.93	34.152	34.353
34.982	38.764	25.612	34.55	32.603	34.67	33.882	33.928

## Sheet: Fig.4D
Grain yield per plant of new hybirds in GLY676
Fuhui676	NIL	GLY676	WT×GZ	(-4)×GZ	(-27)×GZ	NIL×GZ
36.94	40.06	42.23	40.85	42.82	42.07	42.26
40.58	39.59	42.03	41.27	43.25	41.3	42.89
34.52	38.8	42.25	41.5	43.47	43.77	43.32
35.58	41.53	42.5	42.86	44.2	43.91	43.56
38.26	42.05	43.02	42.98	44.31	44.79	44.51
36.04	37.27	43.31	43.35	44.97	45.07	44.92
37.74	40.51	44.71	43.35	45.53	45.39	45.1
37.12	40.23	45.24	43.44	45.82	45.92	45.15
34.34	38.82	45.63	43.7	46.41	46.13	45.58
35.53	39.87	46.41	43.94	46.67	46.91	46.33
36.89	40.29	46.71	44.53	46.92	47.06	47.03
39.8	40.93	47.1	44.7	47.7	48.22	48.78

[truncated: 14 more sheets: Fig.4E, Fig.4F, Fig.5F, Fig.5G, Fig.5H, Fig.5J, Fig.5K, Fig.5L, Fig.5M, Fig.S3, Fig.S4, Fig.S7, Fig. S8, Fig.S9]
