# Supplementary material for: A higher‐yield hybrid rice is achieved by assimilating a dominant heterotic gene in inbred parental lines
Source: Plant Biotechnol J. 2024 Mar 7;22(6):1669–80. doi: 10.1111/pbi.14295 (PMC11123404; doi:10.1111/pbi.14295)
Supplement: Supplementary file 7 — Table S3 Primers and probes used in this study. [file PBI-22-1669-s006.xlsx]

## Sheet: Sheet1
Table S3. Primers and probes used in this study
Primers	Primer sequence
For CRISPR/Cas9
CR-MADS1-U3F	GGCA GGGTGATGATACCTTCACCA
CR-MADS1-U3R	AAAC TGGTGAAGGTATCATCACCC
For genotyping of non-homologous genomic fragment
seqF	cgcccaataatctagatcaaattgg
seqR	gatacagacatacagtacgtgcatc
For RACE analysis
GSP2	GATTACGCCAAGCTT ATGGGGAGGGGGAAGGTGGAGCTGAAG
NGSP2	GATTACGCCAAGCTT TGGTGAGGATTTGGGCCCACTAAGCATG
For genotyping of hyg and Cas9 protein
hyg481-F	CTGCCCGCTGTTCTACAACCGG
hyg481-R	GGAGCATATACGCCCGGAGTC
Cas9-1F	ctgatcgctctgtccctgggactgac
Cas9-1R	tctcagcagatcctctctgttcagcttc
Cas9-2F	ggaggatatcgtgctgactctgactct
Cas9-2R	catccaccaccttcacagtttgcaggat
For genotyping for seed purity in F1 plants
Chr1-F	CATATTGTATAGAAGTTCAACACACC
Chr1-R	CCTTCATAAAGTGCATACTTTTGATC
Chr2-F	GGAGAGACAGGGCAAAGGGTTAGTTC
Chr2-R	GTGTTATGATCACTCGGAGGTCTAC
Chr3-F	GCCAATCACTTATACATTACAGC
Chr3-R	CGGGTGGTTTCATATCCTCTATAG
Chr4-F	TGAATAAATGTGCAGTCGATGC
Chr4-R	CGTACTCCTGCTCTGTCCTTA
Chr5-F	TACCTCAATACCTTCATAATAC
Chr5-R	ATGATGTCGTCAACCCCACTCCA
Chr6-F	TCCCTGCATCTACAGCCAAATCTC
Chr6-R	GAATTTATAGTTGCAGAATTCGAAG
Chr7-F	GACAATTCATGTCTTGATTCCTTGTG
Chr7-R	TAACACTGCCTGCCGTAGTACTAAC
Chr8-F	CAAAGCTTGTGGTTTTCAGTGTC
Chr8-R	GAAGTAAGTAAGGTTAAGTATCT
Chr9-F	CAAATCATAACTAACCTGGAC
Chr9-R	AGAAAAAAGGTGTAGTAAATAGG
Chr10-F	CACGATTTGTGCTCCAATGACTAC
Chr10-R	TTAAACTAGATCTTGAGCTTATAC
Chr11-F	AGCCATATGCTAATCGCGTACTGTT
Chr11-R	AGCATGTTTCTCGAACTCTAAATGT
Chr12-F	TGTTGACTCTATAAATGGATCCAGAC
Chr12-R	GAACCATGAGTTTAGATGCTTGTATTG
